# Supplementary material for: A Bayesian Modeling Approach to Optimize Longitudinal Biomarker Sampling Schedules Using Hormonal Data
Source: Am J Hum Biol. 2026 Jul 6;38(7):e70302. doi: 10.1002/ajhb.70302 (PMC13334439; doi:10.1002/ajhb.70302)
Supplement: Supplementary file 1 — Appendix A. [file AJHB-38-e70302-s003.csv]

SubID	age	sample.date	studymonth	specgrav	testosterone	cpep
P0108	8.07	10/10/2011	22	1.015	24.455	3
P0108	8.08	10/14/2011	22	1.014	15.308	7.07
P0108	8.09	10/19/2011	22	1.012	11.591	3
P0108	8.15	11/9/2011	23	1.013	21	2.77
P0108	8.16	11/11/2011	23	1.013	14.915	8.83
P0108	8.17	11/16/2011	23	1.016	15.225	5.2
P0108	8.18	11/18/2011	23	1.012	7.199	11.81
P0108	8.19	11/25/2011	23	1.012	12.849	6.37
P0108	8.46	2/29/2012	26	1.014	22.494	9.8
P0108	8.46	3/2/2012	27	1.021	15.522	10.61
P0108	8.48	3/10/2012	27	1.028	29.745	6.59
P0108	8.52	3/23/2012	27	1.018	31.906	5.5
P0108	8.58	4/13/2012	28	1.024	25.966	10.78
P0108	8.61	4/25/2012	28	1.008	23.137	4.5
P0108	8.9	8/10/2012	32	1.016	20.122	20.81
P0108	8.92	8/15/2012	32	1.019	35.675	2.61
P0108	8.92	8/17/2012	32	1.02	21.786	9.9
P0108	8.94	8/22/2012	32	1.019	12.709	8.17
P0108	8.96	8/29/2012	32	1.022	38.059	7.77
P0108	9.01	9/19/2012	33	1.016	32.846	9.84
P0108	9.02	9/21/2012	33	1.021	22.754	5.36
P0108	9.33	1/14/2013	37	1.013	46.418	8.48
P0108	9.34	1/18/2013	37	1.009	17.45	4
P0108	9.35	1/21/2013	37	1.015	31.401	8.7
P0108	9.37	1/28/2013	37	1.013	21.262	13.15
P0108	9.39	2/4/2013	38	1.011	21.161	14.93
P0108	9.4	2/8/2013	38	1.022	36.797	13.91
P0108	9.44	2/22/2013	38	1.02	35.292	12.71
P0108	9.63	5/3/2013	41	1.012	21.978	4.69
P0108	9.65	5/8/2013	41	1.017	65.395	5.16
P0108	9.66	5/15/2013	41	1.016	39.266	4.22
P0108	9.68	5/22/2013	41	1.011	21.805	3.27
P0108	9.69	5/24/2013	41	1.014	21.418	10.29
P0108	9.7	5/29/2013	41	1.016	37.671	12.8
P0108	9.97	9/5/2013	45	1.012	12.961	3
P0108	9.98	9/6/2013	45	1.011	15.769	3.27
P0108	10	9/13/2013	45	1.025	35.885	44.1
P0108	10.01	9/19/2013	45	1.019	36.477	8.53
P0108	10.02	9/20/2013	45	1.013	20.709	7.62
P0108	10.03	9/27/2013	45	1.024	35.565	13.03
P0108	10.05	10/3/2013	46	1.019	35.564	11.01
P0108	10.34	1/16/2014	49	1.023	56.898	17.22
P0108	10.34	1/17/2014	49	1.02	53.326	24.41
P0108	10.36	1/23/2014	49	1.017	41.014	9.79
P0108	10.38	1/30/2014	49	1.009	28.395	35.5
P0108	10.38	1/31/2014	49	1.01	27.444	9.9
P0108	10.4	2/6/2014	50	1.023	41.466	17.12
P0108	10.4	2/7/2014	50	1.028	55.843	6.35
P0108	10.41	2/13/2014	50	1.017	31.588	24.62
P0108	10.66	5/13/2014	53	1.019	45.155	24.39
P0108	10.68	5/20/2014	53	1.013	31.64	16.79
P0108	10.68	5/21/2014	53	1.018	59.256	2
P0108	10.7	5/29/2014	53	1.016	66.036	10.27
P0108	10.72	6/3/2014	54	1.016	66.436	13.92
P0108	10.72	6/4/2014	54	1.026	77.212	27.52
P0108	11.08	10/14/2014	58	1.016	31.314	18.42
P0108	11.08	10/15/2014	58	1.015	41.897	16.2
P0116	9.02	1/11/2011	13	1.011	13.968	6.75
P0116	9.03	1/13/2011	13	1.011	11.016	11.86
P0116	9.04	1/18/2011	13	1.012	14.395	10.5
P0116	9.06	1/25/2011	13	1.007	12.4	5.14
P0116	9.08	2/1/2011	14	1.006	7.027	9.37
P0116	9.34	5/5/2011	17	1.013	9.025	20.94
P0116	9.35	5/10/2011	17	1.016	17.207	9.14
P0116	9.36	5/12/2011	17	1.008	9.034	17.72
P0116	9.37	5/17/2011	17	1.011	12.566	3.27
P0116	9.39	5/24/2011	17	1.007	11.812	5.46
P0116	9.43	6/9/2011	18	1.007	17.017	8.04
P0116	9.63	8/19/2011	20	1.007	9.977	5.14
P0116	9.66	8/30/2011	20	1.009	10.237	31
P0116	9.67	9/3/2011	21	1.01	15.865	3.6
P0116	9.68	9/7/2011	21	1.013	13.779	8.31
P0116	9.7	9/14/2011	21	1.009	10.755	4
P0116	9.95	12/16/2011	24	1.013	26.388	8.83
P0116	9.97	12/21/2011	24	1.009	24.916	12.5
P0116	9.97	12/23/2011	24	1.019	28.433	19.89
P0116	9.98	12/28/2011	24	1.011	19.413	3.27
P0116	9.99	12/30/2011	24	1.02	37.949	11.7
P0116	10.01	1/5/2012	25	1.022	15.875	26.9
P0116	10.02	1/11/2012	25	1.018	11.663	2
P0116	10.05	1/20/2012	25	1.017	32.243	4.1
P0116	10.46	6/20/2012	30	1.007	20.772	15.11
P0116	10.47	6/22/2012	30	1.007	45.428	11.89
P0116	10.48	6/27/2012	30	1.008	26.545	4.5
P0116	10.53	7/13/2012	31	1.015	19.578	4.5
P0116	10.54	7/18/2012	31	1.016	30.366	19.12
P0116	10.83	11/2/2012	35	1.006	27.84	7.87
P0116	10.86	11/12/2012	35	1.009	26.958	9.25
P0116	10.88	11/19/2012	35	1.006	40.936	18
P0116	10.89	11/23/2012	35	1.005	207.656	40.05
P0116	11.16	3/1/2013	39	1.012	36.904	9
P0124	9.63	1/11/2011	13	1.009	13.647	4
P0124	9.64	1/13/2011	13	1.016	17.32	7.31
P0124	9.65	1/18/2011	13	1.006	12.823	6.75
P0124	9.66	1/20/2011	13	1.01	19.408	4.95
P0124	9.67	1/25/2011	13	1.015	30.353	6.15
P0124	9.68	1/27/2011	13	1.01	16.85	3.6
P0124	9.69	2/1/2011	14	1.006	19.818	6
P0124	9.69	2/3/2011	14	1.009	21.058	7.5
P0124	9.92	4/28/2011	16	1.012	14.679	3
P0124	9.94	5/3/2011	17	1.006	17.456	6
P0124	9.94	5/5/2011	17	1.012	18.877	5.06
P0124	9.96	5/10/2011	17	1.013	17.897	5.88
P0124	9.96	5/12/2011	17	1.02	19.272	2.7
P0124	9.98	5/17/2011	17	1.011	29.459	4.91
P0124	10.15	7/20/2011	19	1.011	16.972	3.27
P0124	10.16	7/22/2011	19	1.018	29.381	3
P0124	10.17	7/25/2011	19	1.011	16.809	7.57
P0124	10.17	7/27/2011	19	1.019	11.115	5.33
P0124	10.19	8/3/2011	20	1.017	23.17	9.26
P0124	10.2	8/5/2011	20	1.021	38.174	3.54
P0124	10.2	8/8/2011	20	1.013	21.598	6.4
P0124	10.21	8/12/2011	20	1.016	27.455	4.22
P0124	10.22	8/15/2011	20	1.01	20.955	4.72
P0124	10.4	10/19/2011	22	1.014	23.664	7.71
P0124	10.46	11/11/2011	23	1.024	36.195	4.22
P0124	10.48	11/16/2011	23	1.014	20.959	5.79
P0124	10.48	11/18/2011	23	1.006	27.678	6
P0124	10.5	11/23/2011	23	1.01	21.293	16.2
P0124	10.5	11/25/2011	23	1.015	26.832	6.9
P0124	10.51	11/28/2011	23	1.012	32.288	3
P0124	10.75	2/24/2012	26	1.012	26.725	11.25
P0124	10.77	2/29/2012	26	1.012	31.182	3
P0124	10.77	3/2/2012	27	1.015	26.919	24.9
P0124	10.8	3/12/2012	27	1.014	20.6	14.46
P0124	10.81	3/17/2012	27	1.013	29.167	7.44
P0124	10.82	3/21/2012	27	1.015	27.063	12
P0124	10.83	3/23/2012	27	1.01	30.605	8.77
P0124	10.88	4/12/2012	28	1.01	19.38	4.27
P0124	10.89	4/13/2012	28	1.02	60.047	2.36
P0124	11.24	8/22/2012	32	1.017	40.94	6.22
P0124	11.28	9/5/2012	33	1.014	47.734	2.57
P0124	11.29	9/7/2012	33	1.005	34.619	7.2
P0124	11.31	9/14/2012	33	1.005	30.005	14.4
P0124	11.63	1/11/2013	37	1.006	24.66	6
P0124	11.64	1/14/2013	37	1.018	51.907	7.25
P0124	11.65	1/18/2013	37	1.021	33.018	21.96
P0124	11.66	1/21/2013	37	1.016	47.598	9.7
P0124	11.7	2/4/2013	38	1.011	25.177	18.82
P0124	11.71	2/8/2013	38	1.008	28.183	7.03
P0132	10.39	1/11/2011	13	1.014	12.057	3.37
P0132	10.4	1/13/2011	13	1.011	10.732	21.27
P0132	10.41	1/18/2011	13	1.026	23.574	6.84
P0132	10.43	1/25/2011	13	1.019	27.109	12.79
P0132	10.44	1/27/2011	13	1.006	14.72	12.37
P0132	10.46	2/3/2011	14	1.009	10.119	9.25
P0132	10.47	2/8/2011	14	1.008	13.799	44.72
P0132	10.74	5/18/2011	17	1.01	11.965	6.75
P0132	10.75	5/20/2011	17	1.011	13.671	23.11
P0132	10.76	5/26/2011	17	1.019	26.019	12.08
P0132	10.8	6/7/2011	18	1.02	22.731	56.25
P0132	10.82	6/15/2011	18	1.022	19.789	41.73
P0132	10.82	6/17/2011	18	1.011	20.294	18.82
P0132	10.83	6/21/2011	18	1.011	8.972	12.27
P0132	10.85	6/27/2011	18	1.02	6.292	9.34
P0132	10.86	6/29/2011	18	1.012	21.551	18.37
P0132	11.03	9/1/2011	21	1.016	15.199	70.31
P0132	11.04	9/3/2011	21	1.017	27.551	15.09
P0132	11.04	9/5/2011	21	1.025	14.982	45
P0132	11.06	9/12/2011	21	1.02	22.217	45.56
P0132	11.07	9/14/2011	21	1.008	12.642	82.41
P0132	11.09	9/21/2011	21	1.017	25.914	18.79
P0132	11.09	9/23/2011	21	1.02	17.601	34.54
P0132	11.1	9/26/2011	21	1.025	25.817	43.74
P0132	11.1	9/28/2011	21	1.02	16.746	56.25
P0132	11.23	11/11/2011	23	1.013	14.556	23.54
P0132	11.24	11/16/2011	23	1.023	41.774	48.91
P0132	11.24	11/18/2011	23	1.019	23.147	22.03
P0132	11.26	11/25/2011	23	1.022	18.028	44.69
P0132	11.3	12/7/2011	24	1.026	28.907	43.27
P0132	11.3	12/9/2011	24	1.024	33.085	46.87
P0132	11.33	12/19/2011	24	1.014	12.24	29.73
P0132	11.33	12/21/2011	24	1.018	19.475	19.37
P0137	8.21	1/11/2011	13	1.019	9.972	3.91
P0137	8.21	1/13/2011	13	1.017	7.41	15.22
P0137	8.22	1/18/2011	13	1.022	12.755	6.85
P0137	8.23	1/20/2011	13	1.019	19.854	13.97
P0137	8.24	1/25/2011	13	1.014	8.686	8.52
P0137	8.28	2/8/2011	14	1.005	5.379	7.2
P0137	8.55	5/18/2011	17	1.015	10.624	7.8
P0137	8.56	5/20/2011	17	1.009	6.793	22
P0137	8.57	5/24/2011	17	1.014	8.36	2.57
P0137	8.57	5/26/2011	17	1.021	8.706	6.11
P0137	8.61	6/7/2011	18	1.021	15.638	53.57
P0137	8.63	6/15/2011	18	1.013	6.255	2.77
P0137	8.64	6/17/2011	18	1.022	12.288	1.64
P0137	8.65	6/21/2011	18	1.025	10.88	13.32
P0137	8.66	6/27/2011	18	1.024	20.646	46.87
P0137	8.67	6/29/2011	18	1.019	5.721	3.67
P0137	8.85	9/3/2011	21	1.018	9.584	6.37
P0137	8.85	9/5/2011	21	1.021	6.199	22.82
P0137	8.86	9/7/2011	21	1.018	5.9	3.75
P0137	8.87	9/12/2011	21	1.026	9.872	2.68
P0137	8.88	9/14/2011	21	1.029	14.406	26.3
P0137	8.9	9/21/2011	21	1.022	11.034	18.72
P0137	8.9	9/23/2011	21	1.022	7.181	9.41
P0137	8.91	9/26/2011	21	1.025	8.204	2.97
P0137	9.04	11/11/2011	23	1.023	14.714	12.52
P0137	9.05	11/16/2011	23	1.009	6.924	20.75
P0137	9.06	11/18/2011	23	1.022	8.077	27.51
P0137	9.08	11/25/2011	23	1.028	12.146	30.54
P0137	9.11	12/7/2011	24	1.027	10.887	9.75
P0137	9.11	12/9/2011	24	1.024	10.526	3.66
P0137	9.14	12/19/2011	24	1.017	9.489	20.38
P0137	9.15	12/21/2011	24	1.017	13.32	4.9
P0137	9.79	8/10/2012	32	1.013	7.052	10.38
P0137	9.8	8/17/2012	32	1.021	6.207	11.04
P0137	9.82	8/24/2012	32	1.018	12.876	6.12
P0137	9.84	8/29/2012	32	1.023	23.265	33.16
P0137	9.84	8/31/2012	32	1.024	7.668	6.19
P0137	9.86	9/7/2012	33	1.017	7.534	10.85
P0137	9.88	9/12/2012	33	1.024	14.582	16.31
P0137	9.88	9/14/2012	33	1.016	30.401	33.33
P0137	10.21	1/11/2013	37	1.019	12.781	15.63
P0137	10.23	1/18/2013	37	1.012	9.192	8.81
P0137	10.23	1/21/2013	37	1.023	20.021	5.48
P0137	10.25	1/28/2013	37	1.028	24.424	27.88
P0137	10.46	4/12/2013	40	1.024	19.772	38.34
P0137	10.49	4/24/2013	40	1.02	19.766	10.01
P0137	10.61	6/7/2013	42	1.014	17.815	35.36
P0137	10.63	6/14/2013	42	1.015	14.722	7.2
P0137	10.67	6/28/2013	42	1.02	23.58	36.67
P0148	8.5	7/22/2011	19	1.021	43.173	11.46
P0148	8.51	7/25/2011	19	1.027	26.724	34.42
P0148	8.52	7/30/2011	19	1.027	37.47	25.25
P0148	8.53	8/3/2011	20	1.027	34.858	36.25
P0148	8.54	8/5/2011	20	1.024	35.265	13.78
P0148	8.54	8/8/2011	20	1.023	51.469	9
P0148	8.56	8/12/2011	20	1.016	29.606	42.47
P0148	8.56	8/15/2011	20	1.024	65.904	10.69
P0148	8.74	10/19/2011	22	1.009	28.601	6.75
P0148	8.75	10/21/2011	22	1.017	17.229	11.51
P0148	8.8	11/9/2011	23	1.014	33.829	14.3
P0148	8.82	11/16/2011	23	1.023	45.45	3.91
P0148	8.84	11/25/2011	23	1.023	38.129	22.4
P0148	8.85	11/28/2011	23	1.017	25.239	25.94
P0148	8.88	12/7/2011	24	1.023	42.076	19.37
P0148	8.88	12/9/2011	24	1.005	18.921	7.2
P0148	9.13	3/10/2012	27	1.015	25.288	7.35
P0148	9.15	3/17/2012	27	1.019	34.802	17.05
P0148	9.24	4/18/2012	28	1.013	34.26	9.17
P0148	9.26	4/27/2012	28	1.013	32.897	53.65
P0148	9.28	5/4/2012	29	1.016	26.12	36.28
P0148	9.32	5/18/2012	29	1.015	36.387	4.5
P0148	9.34	5/23/2012	29	1.008	29.708	16.31
P0148	9.6	8/29/2012	32	1.011	29.301	5.52
P0148	9.61	8/31/2012	32	1.014	32.402	2.57
P0148	9.65	9/14/2012	33	1.014	27.119	4.34
P0148	9.69	9/28/2012	33	1.022	41.626	38.76
P0148	9.7	10/4/2012	34	1.024	29.235	18.75
P0148	9.71	10/5/2012	34	1.012	54.024	3
P0148	9.75	10/22/2012	34	1.019	54.144	31.86
P0148	9.76	10/26/2012	34	1.015	22.231	18.75
P0148	10.28	5/3/2013	41	1.016	34.377	12.94
P0148	10.31	5/15/2013	41	1.024	78.106	27.56
P0148	10.32	5/17/2013	41	1.017	16.828	16.01
P0148	11.01	1/23/2014	49	1.019	100.371	9.95
P0148	11.01	1/24/2014	49	1.027	132.761	8.5
P0148	11.03	1/30/2014	49	1.017	58.232	12.84
P0148	11.03	1/31/2014	49	1.015	51.487	3
P0148	11.04	2/6/2014	50	1.034	92.363	28.72
P0148	11.05	2/7/2014	50	1.028	79.608	11.73
P0148	11.3	5/12/2014	53	1.017	54.874	11.38
P0148	11.35	5/29/2014	53	1.024	133.436	3.28
P0148	11.61	9/2/2014	57	1.015	56.713	13.2
P0148	11.63	9/9/2014	57	1.024	84.058	46.87
P0148	11.65	9/16/2014	57	1.025	66.51	45
P0148	11.66	9/17/2014	57	1.021	89.613	13.07
P0148	11.67	9/23/2014	57	1.018	97.189	17.5
P0148	11.69	9/30/2014	57	1.006	31.708	29.62
P0151	9.94	10/10/2011	22	1.01	18.665	4.5
P0151	9.95	10/13/2011	22	1.009	27.811	20.5
P0151	10.04	11/16/2011	23	1.011	25.517	5.73
P0151	10.05	11/18/2011	23	1.022	37.274	23.11
P0151	10.06	11/23/2011	23	1.015	30.995	2.4
P0151	10.06	11/25/2011	23	1.022	29.137	20.66
P0151	10.08	11/30/2011	23	1.02	50.44	3.71
P0151	10.08	12/2/2011	24	1.018	31.388	4
P0151	10.35	3/10/2012	27	1.019	56.904	2.37
P0151	10.46	4/18/2012	28	1.023	31.738	7.63
P0151	10.48	4/25/2012	28	1.007	43.065	11.89
P0151	10.49	4/27/2012	28	1.007	30.228	36.64
P0151	10.5	5/2/2012	29	1.017	39.086	24.22
P0151	10.51	5/4/2012	29	1.009	19.035	11.75
P0151	10.77	8/10/2012	32	1.013	25.653	18.87
P0151	10.79	8/15/2012	32	1.018	46.025	25.12
P0151	10.81	8/22/2012	32	1.008	25.756	10.12
P0151	10.81	8/24/2012	32	1.007	18.912	5.14
P0151	10.83	8/29/2012	32	1.021	28.15	19.07
P0151	10.83	8/31/2012	32	1.015	33.565	9.6
P0151	10.86	9/12/2012	33	1.027	25.004	21.5
P0151	11.08	11/30/2012	35	1.008	33.866	8.16
P0151	11.11	12/10/2012	36	1.015	19.576	5.55
P0151	11.33	3/1/2013	39	1.015	38.467	18.75
P0151	11.5	5/3/2013	41	1.01	31.879	3.82
P0151	11.55	5/22/2013	41	1.019	25.343	13.74
P0151	11.56	5/24/2013	41	1.014	41.35	6.11
P0151	12.6	6/9/2014	54	1.013	28.702	21.29
P0151	12.64	6/23/2014	54	1.013	48.849	28.73
P0151	12.64	6/24/2014	54	1.017	39.017	36.93
P0151	12.95	10/14/2014	58	1.012	45.448	20.44
P0151	12.95	10/15/2014	58	1.013	40.168	18.87
P0151	12.97	10/21/2014	58	1.014	51.244	26.52
P0151	12.97	10/22/2014	58	1.015	24.949	17.25
P0159	9.81	10/17/2012	34	1.005	15.915	12.6
P0159	9.84	10/29/2012	34	1.005	11.447	7.2
P0159	10.18	3/1/2013	39	1.027	20.532	16.92
P0159	10.37	5/8/2013	41	1.013	16.495	24.4
P0159	10.37	5/10/2013	41	1.018	23.876	35.87
P0159	10.38	5/15/2013	41	1.016	29.036	53.58
P0159	10.39	5/17/2013	41	1.019	33.167	23.8
P0159	10.4	5/22/2013	41	1.012	18.128	22.31
P0159	10.41	5/24/2013	41	1.01	10.985	15.75
P0159	10.69	9/5/2013	45	1.008	26.043	20.81
P0159	10.7	9/6/2013	45	1.007	22.913	7.07
P0159	10.71	9/12/2013	45	1.027	26.03	23.17
P0159	10.72	9/13/2013	45	1.022	38.642	21.78
P0159	10.73	9/19/2013	45	1.016	17.876	10.69
P0159	10.74	9/20/2013	45	1.017	25.768	30.31
P0159	10.75	9/26/2013	45	1.025	24.887	11.88
P0159	10.75	9/27/2013	45	1.01	19.667	13.95
P0159	11.06	1/17/2014	49	1.005	11.699	7.2
P0159	11.08	1/23/2014	49	1.016	21.828	31.36
P0159	11.08	1/24/2014	49	1.008	11.559	23.06
P0159	11.1	1/31/2014	49	1.021	20.318	15.11
P0159	11.12	2/6/2014	50	1.013	19.759	18.69
P0159	11.12	2/7/2014	50	1.029	31.269	38.79
P0159	11.13	2/13/2014	50	1.014	12.941	19.29
P0159	11.38	5/12/2014	53	1.011	27.777	29.45
P0159	11.38	5/13/2014	53	1.014	20.759	33.27
P0159	11.4	5/20/2014	53	1.01	16.524	31.27
P0159	11.4	5/21/2014	53	1.012	19.159	36.94
P0159	11.44	6/3/2014	54	1.015	25.591	30.15
P0159	11.44	6/4/2014	54	1.012	34.848	20.62
P0159	11.46	6/10/2014	54	1.009	20.521	8.25
P0159	11.47	6/16/2014	54	1.019	30.19	27.71
P0159	11.8	10/15/2014	58	1.011	26.538	23.11
P0159	11.82	10/21/2014	58	1.007	19.556	30.54
P0159	11.82	10/22/2014	58	1.007	18.029	39.86
P0162	9.53	1/12/2011	13	1.012	22.975	3
P0162	9.55	1/18/2011	13	1.03	30.066	18.37
P0162	9.57	1/25/2011	13	1.029	28.894	9.78
P0162	9.57	1/27/2011	13	1.031	31.757	11.69
P0162	9.59	2/1/2011	14	1.023	29.692	2.25
P0162	9.59	2/3/2011	14	1.018	30.688	9.25
P0162	9.61	2/10/2011	14	1.014	29.422	13.18
P0162	9.63	2/15/2011	14	1.015	68.137	4.8
P0162	9.78	4/12/2011	16	1.019	22.725	19.54
P0162	9.79	4/14/2011	16	1.019	21.213	6.04
P0162	9.81	4/22/2011	16	1.011	28.799	5.32
P0162	9.86	5/10/2011	17	1.012	20.908	3.19
P0162	9.86	5/12/2011	17	1.007	14.636	5.14
P0162	9.88	5/17/2011	17	1.015	17.999	3.3
P0162	9.89	5/24/2011	17	1.014	15.561	4.82
P0162	10.06	7/25/2011	19	1.01	15.575	3.6
P0162	10.07	7/27/2011	19	1.012	23.703	3.37
P0162	10.08	8/1/2011	20	1.011	20.607	3.27
P0162	10.09	8/3/2011	20	1.023	25.425	8.41
P0162	10.09	8/5/2011	20	1.013	22.692	9.17
P0162	10.1	8/8/2011	20	1.021	22.485	13.07
P0162	10.11	8/10/2011	20	1.016	18.432	10.55
P0162	10.28	10/10/2011	22	1.02	17.018	19.12
P0162	10.3	10/19/2011	22	1.011	8.448	10.64
P0162	10.32	10/25/2011	22	1.024	26.673	25.31
P0162	10.36	11/9/2011	23	1.012	11.541	9
P0162	10.36	11/11/2011	23	1.03	36.628	18.75
P0162	10.38	11/18/2011	23	1.017	26.045	2.91
P0162	10.4	11/23/2011	23	1.016	36.64	10.12
P0162	10.4	11/25/2011	23	1.017	40.354	9.13
P0162	10.65	2/24/2012	26	1.013	43.085	5.88
P0162	10.67	3/2/2012	27	1.009	31.217	4
P0162	10.69	3/8/2012	27	1.014	48.088	2.57
P0162	10.69	3/10/2012	27	1.014	24.821	10.77
P0162	10.7	3/14/2012	27	1.018	18.73	9.25
P0162	10.72	3/21/2012	27	1.011	12.726	9
P0162	10.73	3/23/2012	27	1.008	27.99	5.62
P0162	10.74	3/28/2012	27	1.012	29.061	3.56
P0162	11.12	8/15/2012	32	1.028	59.14	40.18
P0162	11.13	8/17/2012	32	1.017	33.45	40.1
P0162	11.15	8/24/2012	32	1.017	15.899	5.82
P0162	11.18	9/5/2012	33	1.011	17.515	16.57
P0162	11.19	9/7/2012	33	1.009	9.377	4
P0162	11.2	9/12/2012	33	1.01	23.634	16.42
P0162	11.54	1/14/2013	37	1.028	48.087	17.76
P0162	11.56	1/21/2013	37	1.027	46.929	29.92
P0162	11.6	2/4/2013	38	1.009	44.728	7
P0162	11.64	2/18/2013	38	1.032	62.797	15.61
P0162	12.05	7/18/2013	43	1.028	25.103	21.86
P0162	12.05	7/19/2013	43	1.014	63.353	9.96
P0162	12.07	7/25/2013	43	1.035	105.495	12.86
P0162	12.07	7/26/2013	43	1.032	59.456	19.76
P0163	8.23	1/11/2011	13	1.015	17.574	2.4
P0163	8.26	1/20/2011	13	1.01	10.143	3.6
P0163	8.27	1/25/2011	13	1.016	26.166	2.25
P0163	8.28	1/27/2011	13	1.024	16.473	1.59
P0163	8.29	2/1/2011	14	1.008	9.387	4.5
P0163	8.3	2/3/2011	14	1.007	10.2	5.14
P0163	8.49	4/14/2011	16	1.015	9.362	4.35
P0163	8.54	5/4/2011	17	1.024	14.86	23.16
P0163	8.55	5/6/2011	17	1.007	17.017	5.14
P0163	8.56	5/10/2011	17	1.009	9.596	4
P0163	8.56	5/12/2011	17	1.01	10.948	3.6
P0163	8.58	5/17/2011	17	1.014	10.123	3.7
P0163	8.58	5/19/2011	17	1.007	7.929	5.14
P0163	8.75	7/18/2011	19	1.013	14.347	9.87
P0163	8.75	7/20/2011	19	1.018	9.719	18.75
P0163	8.77	7/25/2011	19	1.024	9.192	29.91
P0163	8.77	7/27/2011	19	1.02	11.7	3.49
P0163	8.79	8/1/2011	20	1.018	20.719	8.62
P0163	8.79	8/3/2011	20	1.012	13.004	3
P0163	8.8	8/8/2011	20	1.015	17.552	3
P0163	8.81	8/10/2011	20	1.013	19.861	2.77
P0163	8.98	10/10/2011	22	1.011	5.572	3.27
P0163	8.99	10/14/2011	22	1.013	8.653	2.77
P0163	9	10/19/2011	22	1.011	13.934	3.27
P0163	9.03	10/28/2011	22	1.008	10.478	4.5
P0163	9.27	1/25/2012	25	1.016	18.138	2.25
P0163	9.28	1/27/2012	25	1.028	26.643	8.68
P0163	9.29	2/1/2012	26	1.016	10.852	14.62
P0163	9.3	2/3/2012	26	1.024	14.244	2.25
P0163	9.31	2/8/2012	26	1.023	17.683	2.54
P0163	9.31	2/10/2012	26	1.023	23.548	1.57
P0163	9.33	2/15/2012	26	1.014	16.471	2.57
P0163	9.33	2/17/2012	26	1.013	37.362	2.77
P0163	9.67	6/20/2012	30	1.01	18.221	3.6
P0163	9.68	6/22/2012	30	1.015	17.931	6
P0163	9.69	6/27/2012	30	1.008	12.663	4.5
P0163	9.7	6/29/2012	30	1.01	56.881	18
P0163	9.73	7/11/2012	31	1.016	23.021	9.14
P0163	9.77	7/25/2012	31	1.015	12.285	3.9
P0163	10.02	10/26/2012	34	1.012	10.243	5.44
P0163	10.03	10/29/2012	34	1.019	19.093	1.89
P0163	10.04	11/2/2012	35	1.012	9.882	3
P0163	10.05	11/5/2012	35	1.022	24.107	2.05
P0163	10.06	11/9/2012	35	1.018	11.677	4.12
P0163	10.07	11/12/2012	35	1.014	9.492	13.5
P0163	10.08	11/16/2012	35	1.013	18.823	2.77
P0163	10.09	11/19/2012	35	1.013	8.527	2.77
P0163	10.36	2/27/2013	38	1.014	23.868	2.57
P0163	10.41	3/15/2013	39	1.011	15.938	7.57
P0163	10.42	3/20/2013	39	1.012	14.549	8.06
P0163	10.43	3/22/2013	39	1.02	29.421	6.75
P0163	10.44	3/27/2013	39	1.013	14.312	4.5
P0163	10.46	4/3/2013	40	1.017	19.308	9
P0163	10.47	4/6/2013	40	1.017	15.73	10.59
P0163	10.48	4/10/2013	40	1.014	21.107	4.18
P0163	10.79	8/1/2013	44	1.011	13.224	4.09
P0163	10.81	8/8/2013	44	1.021	19.329	6.75
P0163	10.81	8/9/2013	44	1.024	30.977	3.84
P0163	10.83	8/15/2013	44	1.024	19.351	18.09
P0163	10.83	8/16/2013	44	1.015	13.928	11.4
P0163	10.84	8/22/2013	44	1.019	26.886	6.16
P0163	10.85	8/23/2013	44	1.007	3.945	5.14
P0163	11.19	12/26/2013	48	1.028	16.789	14.54
P0163	11.27	1/23/2014	49	1.027	22.613	20.17
P0163	11.29	1/30/2014	49	1.016	23.698	8.16
P0163	11.29	1/31/2014	49	1.014	21.956	5.95
P0163	11.32	2/13/2014	50	1.018	31.576	3.75
P0171	10.24	1/11/2011	13	1.012	17.14	12.19
P0171	10.24	1/13/2011	13	1.015	22.074	19.5
P0171	10.26	1/18/2011	13	1.014	20.633	3.05
P0171	10.26	1/20/2011	13	1.019	40.842	10.18
P0171	10.28	1/25/2011	13	1.019	42.936	1.89
P0171	10.28	1/27/2011	13	1.011	23.875	5.11
P0171	10.29	2/1/2011	14	1.02	34.997	2.7
P0171	10.49	4/14/2011	16	1.008	28.407	4.5
P0171	10.51	4/22/2011	16	1.005	16.245	7.2
P0171	10.55	5/4/2011	17	1.012	27.819	69.94
P0171	10.55	5/6/2011	17	1.019	29.925	31.86
P0171	10.56	5/10/2011	17	1.018	32.862	39.75
P0171	10.57	5/12/2011	17	1.013	30.4	21.46
P0171	10.58	5/17/2011	17	1.014	24.512	10.77
P0171	10.59	5/19/2011	17	1.018	35.487	13.62
P0171	10.75	7/18/2011	19	1.018	41.38	37.37
P0171	10.76	7/20/2011	19	1.018	41.43	24
P0171	10.77	7/25/2011	19	1.017	32.144	40.76
P0171	10.78	7/27/2011	19	1.018	35.548	7.75
P0171	10.79	8/1/2011	20	1.018	28.607	41.12
P0171	10.81	8/8/2011	20	1.015	60.077	4.5
P0171	10.81	8/10/2011	20	1.016	41.003	15.89
P0171	10.98	10/10/2011	22	1.011	41.226	3.27
P0171	10.99	10/14/2011	22	1.02	42.51	56.25
P0171	11.01	10/19/2011	22	1.012	69.887	3
P0171	11.03	10/28/2011	22	1.019	24.074	52.34
P0171	11.27	1/25/2012	25	1.019	55.705	4.26
P0171	11.28	1/27/2012	25	1.017	66.958	22.1
P0171	11.29	2/1/2012	26	1.009	26.056	17.75
P0171	11.3	2/3/2012	26	1.016	33.193	2.25
P0171	11.31	2/8/2012	26	1.028	79.518	19.29
P0171	11.32	2/10/2012	26	1.023	79.741	31.7
P0171	11.33	2/15/2012	26	1.019	86.09	6.63
P0171	11.34	2/17/2012	26	1.025	73.621	45
P0171	11.68	6/20/2012	30	1.013	37.409	2.77
P0171	11.68	6/22/2012	30	1.016	60.714	70.31
P0171	11.7	6/27/2012	30	1.011	74.926	18.41
P0171	11.7	6/29/2012	30	1.016	13.461	5.06
P0171	11.72	7/6/2012	31	1.013	54.253	5.71
P0171	11.73	7/11/2012	31	1.009	32.928	47.5
P0171	11.74	7/13/2012	31	1.016	53.019	44.58
P0171	11.77	7/25/2012	31	1.016	47.713	57.09
P0171	12.04	10/29/2012	34	1.015	95.489	31.5
P0171	12.05	11/2/2012	35	1.025	75.793	10.17
P0175	8.5	10/10/2011	22	1.014	19.528	2.57
P0175	8.52	10/19/2011	22	1.022	28.554	10.02
P0175	8.53	10/21/2011	22	1.026	26.757	1.38
P0175	8.55	10/28/2011	22	1.017	16.795	2.12
P0175	8.73	1/2/2012	25	1.015	21.783	13.8
P0175	8.73	1/3/2012	25	1.021	11.86	4.18
P0175	8.8	1/27/2012	25	1.007	17.359	5.14
P0175	8.84	2/10/2012	26	1.027	6.05	1.33
P0175	8.85	2/17/2012	26	1.028	46.109	4.1
P0175	9.19	6/20/2012	30	1.017	19.981	4.63
P0175	9.2	6/22/2012	30	1.014	20.675	15.59
P0175	9.21	6/27/2012	30	1.01	32.337	5.62
P0175	9.22	6/29/2012	30	1.015	24.246	4.8
P0175	9.23	7/4/2012	31	1.022	39.79	5.73
P0175	9.24	7/6/2012	31	1.006	15.593	6
P0175	9.29	7/25/2012	31	1.011	30.776	21.68
P0175	9.54	10/26/2012	34	1.027	0.217	5.5
P0175	9.55	10/29/2012	34	1.014	24.118	12.37
P0175	9.57	11/5/2012	35	1.029	38.699	8.07
P0175	9.59	11/12/2012	35	1.021	23.838	31.71
P0175	9.61	11/19/2012	35	1.02	19.188	21.04
P0175	9.88	2/27/2013	38	1.017	25.028	10.32
P0175	9.91	3/8/2013	39	1.019	41.806	2.25
P0175	9.93	3/15/2013	39	1.013	29.356	2.77
P0175	9.95	3/22/2013	39	1.011	27.224	3.27
P0175	9.96	3/27/2013	39	1.014	22.491	2.57
P0175	9.98	4/3/2013	40	1.016	28.552	3.23
P0175	9.99	4/6/2013	40	1.021	43.877	8.57
P0175	10.31	8/1/2013	44	1.015	32.035	3.45
P0175	10.31	8/2/2013	44	1.011	37.268	3.68
P0175	10.33	8/9/2013	44	1.015	71.062	2.4
P0175	10.35	8/15/2013	44	1.031	52.683	36.29
P0175	10.35	8/16/2013	44	1.019	32.058	16.93
P0175	10.37	8/22/2013	44	1.021	52.819	8.68
P0175	10.37	8/23/2013	44	1.016	31.598	9.14
P0175	10.38	8/29/2013	44	1.018	48.755	15.25
P0175	10.69	12/19/2013	48	1.029	33.158	11.33
P0175	10.69	12/20/2013	48	1.027	45.996	9.25
P0175	10.71	12/26/2013	48	1.026	42.832	3.63
P0175	10.71	12/27/2013	48	1.029	51.252	20.25
P0175	10.77	1/16/2014	49	1.028	51.61	20.57
P0175	10.77	1/17/2014	49	1.023	42.776	12.03
P0175	10.79	1/23/2014	49	1.023	66.556	6.26
P0175	10.79	1/24/2014	49	1.017	32.968	19.85
P0175	10.81	1/30/2014	49	1.027	35.305	36.08
P0175	10.81	1/31/2014	49	1.017	36.431	5.56
P0175	10.83	2/6/2014	50	1.019	45.137	3.08
P0175	10.83	2/7/2014	50	1.025	46.503	5.76
P0175	11.16	6/7/2014	54	1.018	56.46	4
P0175	11.16	6/10/2014	54	1.025	66.034	7.56
P0175	11.18	6/16/2014	54	1.018	19.262	3.12
P0175	11.18	6/17/2014	54	1.019	48.339	7.46
P0175	11.2	6/24/2014	54	1.016	52.021	10.27
P0175	11.58	11/10/2014	59	1.024	33.036	23.44
P0175	11.59	11/11/2014	59	1.018	30.589	13.75
P0175	11.61	11/18/2014	59	1.026	57.432	19.21
P0175	11.63	11/26/2014	59	1.034	52.107	28.46
P0189	10.5	1/11/2011	13	1.017	21.527	22.63
P0189	10.51	1/13/2011	13	1.022	36.621	14.93
P0189	10.52	1/18/2011	13	1.012	18	12.94
P0189	10.53	1/20/2011	13	1.02	27.54	17.66
P0189	10.54	1/25/2011	13	1.027	34.034	31.25
P0189	10.55	1/27/2011	13	1.006	36.896	7.12
P0189	10.57	2/3/2011	14	1.025	33.85	29.88
P0189	10.74	4/7/2011	16	1.005	13.994	13.5
P0189	10.75	4/12/2011	16	1.012	17.523	19.12
P0189	10.76	4/14/2011	16	1.011	19.294	32.52
P0189	10.77	4/20/2011	16	1.015	33.92	28.35
P0189	10.78	4/22/2011	16	1.012	22.588	6.37
P0189	10.79	4/26/2011	16	1.008	22.53	7.03
P0189	10.8	4/28/2011	16	1.011	27.451	23.11
P0189	10.82	5/6/2011	17	1.017	20.263	37.46
P0189	11	7/13/2011	19	1.019	20.206	2.37
P0189	11.01	7/15/2011	19	1.015	26.659	9
P0189	11.02	7/18/2011	19	1.019	36.19	2.61
P0189	11.02	7/20/2011	19	1.024	27.687	22.5
P0189	11.04	7/25/2011	19	1.024	42.868	25.41
P0189	11.04	7/27/2011	19	1.028	41.477	40.18
P0189	11.06	8/1/2011	20	1.013	40.826	10.38
P0189	11.06	8/3/2011	20	1.027	27.45	40.75
P0189	11.25	10/10/2011	22	1.019	50.264	15.75
P0189	11.27	10/19/2011	22	1.022	10.435	2.45
P0189	11.28	10/21/2011	22	1.018	29.87	2.12
P0189	11.3	10/28/2011	22	1.016	50.805	8.86
P0189	11.54	1/25/2012	25	1.033	48.679	32.11
P0189	11.55	1/27/2012	25	1.016	44.077	5.2
P0189	11.56	2/1/2012	26	1.014	26.408	5.62
P0189	11.56	2/3/2012	26	1.027	27.318	1.33
P0189	11.58	2/8/2012	26	1.023	34.763	5.38
P0189	11.58	2/10/2012	26	1.013	39.1	2.77
P0189	11.6	2/15/2012	26	1.036	21.25	1.62
P0189	11.6	2/17/2012	26	1.02	38.723	4.16
P0189	11.96	6/27/2012	30	1.023	39.961	7.73
P0189	11.97	6/29/2012	30	1.018	23.906	48.62
P0189	11.98	7/4/2012	31	1.01	20.836	23.85
P0189	11.99	7/6/2012	31	1.012	14.151	4.12
P0189	12	7/11/2012	31	1.015	23.696	25.2
P0189	12.04	7/25/2012	31	1.013	78.1	6.92
P0191	8.56	1/11/2011	13	1.013	11.987	10.38
P0191	8.57	1/13/2011	13	1.022	25.743	6.95
P0191	8.58	1/18/2011	13	1.015	11.596	4.5
P0191	8.59	1/20/2011	13	1.02	15.848	36.56
P0191	8.61	1/27/2011	13	1.006	10.811	13.12
P0191	8.62	2/3/2011	14	1.013	16.149	24.75
P0191	8.64	2/8/2011	14	1.019	22.805	21.2
P0191	8.64	2/10/2011	14	1.013	20.58	14.54
P0191	8.8	4/7/2011	16	1.021	18.722	5.79
P0191	8.87	5/4/2011	17	1.015	17.119	22.05
P0191	8.89	5/10/2011	17	1.006	7.893	29.62
P0191	8.89	5/12/2011	17	1.014	10.616	31.18
P0191	9.08	7/18/2011	19	1.01	22.367	58.05
P0191	9.08	7/20/2011	19	1.014	14.017	30.37
P0191	9.1	7/25/2011	19	1.015	14.549	34.95
P0191	9.1	7/27/2011	19	1.015	18.802	22.05
P0191	9.11	7/29/2011	19	1.006	8.93	6
P0191	9.11	8/1/2011	20	1.006	15.186	6
P0191	9.13	8/5/2011	20	1.01	17.333	33.3
P0191	9.13	8/8/2011	20	1.011	15.632	3.27
P0191	9.31	10/10/2011	22	1.012	12.158	3.75
P0191	9.33	10/19/2011	22	1.008	9.116	14.06
P0191	9.34	10/21/2011	22	1.012	11.176	3
P0191	9.39	11/11/2011	23	1.009	6.239	12
P0191	9.41	11/16/2011	23	1.013	14.994	4.15
P0191	9.43	11/23/2011	23	1.021	16.38	34.61
P0191	9.43	11/25/2011	23	1.023	22.226	48.91
P0191	9.47	12/9/2011	24	1.015	14.985	5.1
P0191	9.72	3/10/2012	27	1.005	37.968	27
P0191	9.73	3/14/2012	27	1.017	21.18	10.46
P0191	9.74	3/17/2012	27	1.017	16.454	9.4
P0191	9.75	3/21/2012	27	1.009	10.953	5
P0191	9.76	3/23/2012	27	1.014	14.907	24.75
P0191	9.83	4/18/2012	28	1.014	22.594	52.23
P0191	10.22	9/7/2012	33	1.011	31.536	46.23
P0191	10.24	9/14/2012	33	1.011	24.512	37.43
P0191	10.26	9/21/2012	33	1.01	13.846	19.35
P0191	10.27	9/26/2012	33	1.01	27.658	19.35
P0191	10.28	9/28/2012	33	1.012	20.946	81.75
P0191	10.56	1/11/2013	37	1.02	48.498	30.49
P0191	10.57	1/14/2013	37	1.013	20.684	20.94
P0197	8.75	1/11/2011	13	1.012	12.5	3
P0197	8.76	1/13/2011	13	1.011	6.634	4.09
P0197	8.77	1/18/2011	13	1.011	5.798	3.27
P0197	8.78	1/20/2011	13	1.02	11.075	7.09
P0197	8.79	1/25/2011	13	1.016	8.939	3.09
P0197	8.8	1/27/2011	13	1.008	5.223	4.5
P0197	8.81	2/1/2011	14	1.008	5.952	20.25
P0197	8.82	2/3/2011	14	1.009	3.242	12.75
P0197	9.02	4/20/2011	16	1.011	8.214	3.27
P0197	9.04	4/26/2011	16	1.005	5.744	10.35
P0197	9.06	5/3/2011	17	1.014	5.283	19.29
P0197	9.08	5/10/2011	17	1.012	8.605	9.19
P0197	9.08	5/12/2011	17	1.017	8.7	2.12
P0197	9.11	5/20/2011	17	1.012	6.966	3
P0197	9.27	7/20/2011	19	1.01	9.515	6.07
P0197	9.29	7/25/2011	19	1.01	7.599	3.6
P0197	9.29	7/27/2011	19	1.014	7.916	6.91
P0197	9.34	8/15/2011	20	1.01	8.711	3.6
P0197	9.36	8/19/2011	20	1.012	4.426	3
P0197	9.36	8/22/2011	20	1.007	5.917	5.14
P0197	9.58	11/9/2011	23	1.013	5.85	2.77
P0197	9.59	11/11/2011	23	1.014	7.378	2.57
P0197	9.6	11/16/2011	23	1.011	6.862	7.57
P0197	9.6	11/18/2011	23	1.01	8.296	3.6
P0197	9.64	11/30/2011	23	1.013	6.251	5.88
P0197	9.64	12/2/2011	24	1.017	7.169	2.12
P0197	9.89	3/2/2012	27	1.011	6.225	6.34
P0197	9.91	3/8/2012	27	1.016	7.919	2.25
P0197	9.91	3/10/2012	27	1.012	9.706	3
P0197	9.93	3/17/2012	27	1.012	12.128	14.25
P0197	9.94	3/21/2012	27	1.017	12.102	17.07
P0197	9.95	3/23/2012	27	1.015	13.07	3.15
P0197	9.97	3/30/2012	27	1.013	8.905	4.5
P0197	10.33	8/10/2012	32	1.005	6.152	8.1
P0197	10.38	8/29/2012	32	1.008	12.104	4.5
P0197	10.41	9/7/2012	33	1.013	14.177	6.58
P0197	10.62	11/23/2012	35	1.018	20.617	12.12
P0197	10.65	12/3/2012	36	1.019	20.693	25.22
P0197	10.67	12/10/2012	36	1.016	13.25	31.64
P0197	10.74	1/4/2013	37	1.015	21.896	15
P0197	10.75	1/11/2013	37	1.027	25.663	21.25
P0197	10.76	1/14/2013	37	1.011	8.808	24.14
P0197	10.85	2/15/2013	38	1.016	13.52	11.11
P0197	11.06	5/3/2013	41	1.01	7.802	3.6
P0197	11.08	5/10/2013	41	1.013	13.572	11.08
P0197	11.09	5/15/2013	41	1.016	22.992	4.5
P0197	11.1	5/17/2013	41	1.009	13.606	4
P0197	11.12	5/24/2013	41	1.013	10.267	6.23
P0197	11.14	5/31/2013	41	1.015	14.613	2.4
P0204	8.08	8/17/2011	20	1.013	14.617	3.29
P0204	8.09	8/19/2011	20	1.009	16.827	11
P0204	8.1	8/22/2011	20	1.028	25.221	13.1
P0204	8.1	8/24/2011	20	1.036	27.687	11.31
P0204	8.11	8/26/2011	20	1.023	16.815	30.03
P0204	8.12	8/30/2011	20	1.011	7.484	6.95
P0204	8.12	9/1/2011	21	1.006	4.159	20.25
P0204	8.13	9/3/2011	21	1.014	22.593	8.2
P0204	8.39	12/9/2011	24	1.016	11.393	14.06
P0204	8.41	12/16/2011	24	1.014	10.773	6.91
P0204	8.42	12/19/2011	24	1.016	13.696	10.55
P0204	8.43	12/21/2011	24	1.025	40.06	8.28
P0204	8.43	12/23/2011	24	1.024	27.029	15.09
P0204	8.45	12/28/2011	24	1.018	27.497	10.12
P0204	8.45	12/30/2011	24	1.009	13.258	18.75
P0204	8.47	1/4/2012	25	1.016	12.416	16.87
P0204	8.73	4/11/2012	28	1.017	13.542	10.85
P0204	8.74	4/13/2012	28	1.014	17.853	23.46
P0204	8.75	4/18/2012	28	1.013	20.84	14.88
P0204	8.76	4/20/2012	28	1.012	15.412	15
P0204	8.77	4/25/2012	28	1.008	16.791	13.22
P0204	8.78	4/27/2012	28	1.024	27.592	31.03
P0204	8.79	5/2/2012	29	1.018	11.956	5.87
P0204	8.8	5/4/2012	29	1.016	13.881	8.58
P0204	9.07	8/10/2012	32	1.02	27.504	27.67
P0204	9.08	8/17/2012	32	1.016	11.587	11.81
P0204	9.1	8/22/2012	32	1.019	19.127	9.12
P0204	9.1	8/24/2012	32	1.017	13.472	41.96
P0204	9.12	8/29/2012	32	1.018	18.377	9.5
P0204	9.12	8/31/2012	32	1.015	25.311	8.7
P0204	9.14	9/5/2012	33	1.016	22.843	20.67
P0204	9.14	9/7/2012	33	1.018	15.364	29
P0204	9.35	11/23/2012	35	1.016	26.396	25.17
P0204	9.38	12/3/2012	36	1.025	31.251	45
P0204	9.4	12/10/2012	36	1.017	29.306	12.57
P0204	9.41	12/14/2012	36	1.016	19.057	16.03
P0204	9.48	1/7/2013	37	1.029	26.194	31.34
P0204	9.49	1/11/2013	37	1.018	12.64	24.12
P0204	9.74	4/12/2013	40	1.014	15.106	4.02
P0204	9.75	4/17/2013	40	1.011	13.216	6.95
P0204	9.75	4/19/2013	40	1.016	15.859	12.94
P0204	9.77	4/24/2013	40	1.021	22.62	33.96
P0204	9.77	4/26/2013	40	1.019	22.926	27
P0204	9.79	5/1/2013	41	1.013	15.214	7.27
P0204	9.79	5/3/2013	41	1.028	11.463	37.93
P0204	9.88	6/5/2013	42	1.018	37.839	11.62
P0204	9.89	6/7/2013	42	1.023	22.16	38.64
P0204	9.9	6/12/2013	42	1.007	15.646	14.46
P0204	9.91	6/14/2013	42	1.023	18.317	31.4
P0204	9.92	6/19/2013	42	1.01	11.766	16.42
P0204	9.95	6/28/2013	42	1.015	20.89	22.05
P0204	9.96	7/3/2013	43	1.013	15.484	26.83
P0204	9.97	7/5/2013	43	1.017	17.151	34.01
P0204	9.97	7/6/2013	43	1.007	13.451	15.43
P0204	10.23	10/10/2013	46	1.014	9.463	15.75
P0204	10.25	10/17/2013	46	1.014	9.585	51.11
P0204	10.25	10/18/2013	46	1.013	20.705	33.75
P0204	10.27	10/24/2013	46	1.02	14.241	53.1
P0204	10.27	10/25/2013	46	1.014	25.951	36.32
P0204	10.29	10/31/2013	46	1.013	15.318	15.23
P0204	10.29	11/1/2013	47	1.027	56.387	17.67
P0204	10.31	11/7/2013	47	1.023	33.902	48.91
P0204	10.89	6/9/2014	54	1.02	14.392	1.8
P0204	10.9	6/10/2014	54	1.016	23.386	10.12
P0204	10.92	6/17/2014	54	1.015	22.452	18.75
P0204	10.93	6/23/2014	54	1.016	46.216	6.61
P0204	10.93	6/24/2014	54	1.022	48.054	5.62
P0204	11.24	10/14/2014	58	1.019	29.806	24.63
P0204	11.24	10/15/2014	58	1.007	22.857	20.57
P0204	11.26	10/21/2014	58	1.022	23.526	42.14
P0204	11.26	10/22/2014	58	1.028	36.265	40.18
P0211	10.53	1/13/2011	13	1.005	13.616	7.2
P0211	10.54	1/18/2011	13	1.005	15.195	10.35
P0211	10.56	1/25/2011	13	1.02	19.157	12.6
P0211	10.77	4/12/2011	16	1.009	NA	27
P0211	10.81	4/28/2011	16	1.007	NA	13.82
P0211	10.83	5/5/2011	17	1.009	NA	16.25
P0211	10.85	5/10/2011	17	1.012	NA	22.87
P0211	10.87	5/17/2011	17	1.011	NA	23.52
P0211	11.04	7/20/2011	19	1.012	NA	12.56
P0211	11.06	7/25/2011	19	1.007	9.685	21.86
P0211	11.06	7/27/2011	19	1.016	9.336	21.66
P0211	11.07	8/1/2011	20	1.016	NA	14.34
P0211	11.09	8/8/2011	20	1.011	13.763	19.64
P0211	11.1	8/10/2011	20	1.014	NA	17.2
P0211	11.1	8/12/2011	20	1.009	13.7	18
P0211	11.27	10/10/2011	22	1.01	28.607	16.2
P0211	11.27	10/13/2011	22	1.011	10.418	50.11
P0211	11.29	10/19/2011	22	1.01	19.295	43.87
P0211	11.3	10/21/2011	22	1.008	20.868	28.12
P0211	11.64	2/24/2012	26	1.011	15.426	11.66
P0211	11.66	2/29/2012	26	1.007	NA	20.57
P0211	11.66	3/2/2012	27	1.01	6.388	16.2
P0211	11.68	3/8/2012	27	1.012	NA	8.81
P0211	11.68	3/10/2012	27	1.01	23.344	12.37
P0211	11.69	3/14/2012	27	1.015	NA	27.45
P0211	11.7	3/17/2012	27	1.01	9.873	8.77
P0211	11.71	3/21/2012	27	1.015	5.046	19.35
P0211	11.72	3/23/2012	27	1.009	15.829	8.25
P0211	11.73	3/28/2012	27	1.013	20.397	15.06
P0211	12.11	8/15/2012	32	1.014	17.996	27.48
P0211	12.12	8/17/2012	32	1.018	4.894	28
P0211	12.13	8/22/2012	32	1.007	36.071	18.96
P0211	12.14	8/24/2012	32	1.007	19.243	18.64
P0211	12.15	8/29/2012	32	1.01	32.649	19.35
P0211	12.16	8/31/2012	32	1.012	14.29	4.31
P0211	12.17	9/5/2012	33	1.015	17.932	52.5
P0211	12.19	9/12/2012	33	1.013	20.342	37.56
P0211	12.77	4/10/2013	40	1.008	16.063	22.22
P0211	12.77	4/12/2013	40	1.019	26.617	35.76
P0211	12.79	4/17/2013	40	1.017	21.163	23.16
P0211	12.8	4/24/2013	40	1.016	34.285	9.7
P0211	12.81	4/26/2013	40	1.011	14.362	6.14
P0211	12.82	5/1/2013	41	1.01	17.929	20.92
P0211	13.02	7/10/2013	43	1.015	7.225	38.85
P0211	13.05	7/22/2013	43	1.01	19.801	24.3
P0211	13.06	7/25/2013	43	1.016	7.376	46.97
P0211	13.37	11/15/2013	47	1.012	23.886	30.56
P0211	13.39	11/22/2013	47	1.006	12.08	45.37
P0211	13.4	11/28/2013	47	1.019	17.115	11.61
P0211	13.4	11/29/2013	47	1.009	25.002	49.5
P0211	13.42	12/5/2013	48	1.013	28.661	32.71
P0211	13.42	12/6/2013	48	1.014	40.926	32.3
P0211	13.75	4/3/2014	52	1.007	19.794	23.79
P0211	13.75	4/4/2014	52	1.008	35.512	46.69
P0211	13.78	4/15/2014	52	1.009	NA	23.5
P0211	13.78	4/16/2014	52	1.005	37.968	9
P0211	13.8	4/24/2014	52	1.014	43.212	28.61
P0211	13.81	4/25/2014	52	1.007	NA	19.61
P0231	10.59	1/13/2011	13	1.016	10.489	10.27
P0231	10.61	1/20/2011	13	1.009	11.071	4
P0231	10.63	1/25/2011	13	1.019	11.553	24.51
P0231	10.63	1/27/2011	13	1.014	17.792	8.84
P0231	10.64	2/1/2011	14	1.017	12.677	13.1
P0231	10.65	2/3/2011	14	1.03	30.568	35.7
P0231	10.66	2/8/2011	14	1.011	13.913	5.32
P0231	10.84	4/14/2011	16	1.008	11.317	12.09
P0231	10.86	4/22/2011	16	1.005	5.585	7.2
P0231	10.87	4/26/2011	16	1.022	15.673	2.35
P0231	10.88	4/28/2011	16	1.005	9.074	7.2
P0231	10.89	5/3/2011	17	1.025	13.309	23.04
P0231	10.9	5/5/2011	17	1.006	10.709	8.62
P0231	10.91	5/10/2011	17	1.012	10.265	38.81
P0231	10.92	5/12/2011	17	1.014	18.676	42.59
P0231	11.09	7/13/2011	19	1.011	12.708	36.41
P0231	11.09	7/15/2011	19	1.012	14.457	3
P0231	11.1	7/18/2011	19	1.013	8.773	10.73
P0231	11.11	7/20/2011	19	1.01	11.46	3.6
P0231	11.13	7/30/2011	19	1.01	17.363	7.87
P0231	11.15	8/3/2011	20	1.014	13.077	4.66
P0231	11.15	8/5/2011	20	1.017	12.022	2.12
P0231	11.16	8/8/2011	20	1.013	13.959	19.38
P0231	11.33	10/10/2011	22	1.014	9.141	14.62
P0231	11.34	10/13/2011	22	1.014	8.985	2.89
P0231	11.36	10/19/2011	22	1.013	12.551	8.65
P0231	11.41	11/9/2011	23	1.028	26.17	40.18
P0231	11.42	11/11/2011	23	1.028	19.604	40.18
P0231	11.45	11/23/2011	23	1.021	15.381	11.25
P0231	11.46	11/25/2011	23	1.017	20.622	9.13
P0231	11.47	11/30/2011	23	1.01	15.159	26.55
P0231	11.74	3/8/2012	27	1.017	24.359	33.35
P0231	11.75	3/10/2012	27	1.007	23.458	23.46
P0231	11.76	3/14/2012	27	1.011	22.074	13.5
P0231	11.77	3/17/2012	27	1.008	20.756	29.81
P0231	11.78	3/21/2012	27	1.026	18.871	40.85
P0231	11.78	3/23/2012	27	1.013	13.871	49.33
P0231	11.8	3/28/2012	27	1.022	16.352	51.14
P0231	11.8	3/30/2012	27	1.018	18.816	2
P0242	8.44	1/25/2011	13	1.01	9.956	3.6
P0242	8.48	2/8/2011	14	1.008	33.553	4.5
P0242	8.75	5/18/2011	17	1.014	25.479	5.3
P0242	8.77	5/26/2011	17	1.008	17.462	11.81
P0242	8.79	5/31/2011	17	1.01	14.518	16.2
P0242	8.81	6/7/2011	18	1.013	14.881	2.77
P0242	8.81	6/9/2011	18	1.008	13.731	4.5
P0242	8.84	6/17/2011	18	1.013	27.169	6.23
P0242	9	8/17/2011	20	1.015	12.407	17.4
P0242	9.01	8/19/2011	20	1.011	19.574	3.27
P0242	9.02	8/22/2011	20	1.01	11.473	5.62
P0242	9.02	8/24/2011	20	1.013	17.018	2.94
P0242	9.03	8/26/2011	20	1.012	16.43	3
P0242	9.23	11/9/2011	23	1.009	22.749	4
P0242	9.24	11/11/2011	23	1.007	14.948	16.07
P0242	9.25	11/16/2011	23	1.016	25.036	2.25
P0242	9.27	11/23/2011	23	1.008	17.424	6.19
P0242	9.28	11/25/2011	23	1.01	22.241	3.6
P0242	9.31	12/9/2011	24	1.009	17.551	4
P0242	9.33	12/14/2011	24	1.01	17.846	7.2
P0242	9.65	4/11/2012	28	1.012	20.134	21.37
P0242	9.66	4/13/2012	28	1.015	33.081	2.85
P0242	9.68	4/20/2012	28	1.016	20.361	26.72
P0242	9.7	4/27/2012	28	1.011	21.772	3.27
P0242	9.71	5/2/2012	29	1.016	17.751	9.7
P0242	9.75	5/16/2012	29	1.009	11.452	9.75
P0242	9.77	5/23/2012	29	1.011	11.758	4.7
P0242	10.04	8/29/2012	32	1.013	10.973	3.12
P0242	10.04	8/31/2012	32	1.007	13.953	6.11
P0242	10.06	9/5/2012	33	1.02	48.609	5.06
P0242	10.06	9/7/2012	33	1.015	17.329	32.1
P0242	10.08	9/12/2012	33	1.016	23.716	20.11
P0242	10.09	9/19/2012	33	1.016	8.731	10.12
P0248	9.22	1/13/2011	13	1.014	55.765	14.62
P0248	9.26	1/27/2011	13	1.016	44.472	2.25
P0248	9.32	2/17/2011	14	1.007	17.585	5.14
P0248	9.33	2/22/2011	14	1.023	33.055	2.74
P0248	9.35	3/1/2011	15	1.005	27.696	7.2
P0248	9.56	5/17/2011	17	1.009	33.433	4
P0248	9.57	5/19/2011	17	1.018	65.986	2
P0248	9.58	5/24/2011	17	1.024	46.57	30.84
P0248	9.72	7/15/2011	19	1.009	22.261	4
P0248	9.73	7/18/2011	19	1.013	63.549	15.75
P0248	9.74	7/20/2011	19	1.012	57.22	3.75
P0248	9.75	7/27/2011	19	1.011	60.013	3.27
P0248	9.77	8/1/2011	20	1.015	26.382	2.4
P0248	9.77	8/3/2011	20	1.007	23.83	5.14
P0248	9.78	8/5/2011	20	1.012	16.193	22.69
P0248	10.05	11/11/2011	23	1.01	20.427	3.6
P0248	10.06	11/16/2011	23	1.014	44.624	6.27
P0248	10.07	11/18/2011	23	1.015	67.532	2.85
P0248	10.08	11/21/2011	23	1.014	64.88	2.57
P0248	10.08	11/23/2011	23	1.024	83.035	8.53
P0248	10.09	11/25/2011	23	1.02	51.757	5.06
P0248	10.1	11/30/2011	23	1.012	28.343	49.87
P0248	10.11	12/2/2011	24	1.009	20.712	4
P0248	10.35	3/2/2012	27	1.013	33.659	2.77
P0248	10.4	3/17/2012	27	1.008	27.701	4.5
P0248	10.41	3/23/2012	27	1.009	45.37	12.75
P0248	10.46	4/11/2012	28	1.014	25.844	44.04
P0248	10.47	4/13/2012	28	1.007	39.725	5.14
P0248	10.48	4/18/2012	28	1.012	36.195	20.62
P0248	10.55	5/11/2012	29	1.01	38.561	6.3
P0248	10.56	5/16/2012	29	1.01	37.465	6.52
P0248	10.81	8/17/2012	32	1.011	46.393	4.3
P0248	10.87	9/5/2012	33	1.013	20.901	48.81
P0248	10.87	9/7/2012	33	1.011	17.675	5.93
P0248	10.89	9/12/2012	33	1.016	55.184	13.36
P0248	11.22	1/11/2013	37	1.007	34.593	23.14
P0248	11.23	1/14/2013	37	1.014	58.152	18.16
P0248	11.47	4/12/2013	40	1.015	57.48	5.85
P0248	11.48	4/17/2013	40	1.013	65.878	39.46
P0269	10.1	1/25/2011	13	1.029	18.349	2.25
P0269	10.1	1/27/2011	13	1.013	19.784	7.62
P0269	10.12	2/1/2011	14	1.033	28.025	16.98
P0269	10.12	2/3/2011	14	1.033	32.966	19.77
P0269	10.14	2/8/2011	14	1.024	37.293	27.28
P0269	10.14	2/10/2011	14	1.024	24.921	19.69
P0269	10.15	2/15/2011	14	1.007	9.522	5.14
P0269	10.16	2/17/2011	14	1.011	16.283	4.7
P0269	10.4	5/17/2011	17	1.012	14.989	3.56
P0269	10.41	5/19/2011	17	1.012	21.591	13.5
P0269	10.42	5/24/2011	17	1.011	12.692	22.91
P0269	10.43	5/26/2011	17	1.016	35.493	5.34
P0269	10.44	5/31/2011	17	1.015	34.456	17.85
P0269	10.45	6/2/2011	18	1.02	21.446	5.29
P0269	10.46	6/7/2011	18	1.035	NA	18.96
P0269	10.47	6/9/2011	18	1.028	23.61	13.18
P0269	10.66	8/17/2011	20	1.015	17.82	29.55
P0269	10.66	8/19/2011	20	1.017	21.576	26.21
P0269	10.67	8/22/2011	20	1.023	32.113	31.89
P0269	10.67	8/24/2011	20	1.018	20.131	2.5
P0269	10.68	8/26/2011	20	1.024	21.146	44.34
P0269	10.69	8/30/2011	20	1.006	5.987	10.12
P0269	10.7	9/1/2011	21	1.02	NA	9.56
P0269	10.7	9/3/2011	21	1.028	24.284	24.75
P0269	10.98	12/14/2011	24	1.005	9.418	19.35
P0269	10.99	12/16/2011	24	1.017	NA	3.57
P0269	11.01	12/23/2011	24	1.022	33.464	48.17
P0269	11.02	12/28/2011	24	1.018	25.717	18.87
P0269	11.03	12/30/2011	24	1.013	19.731	22.85
P0269	11.04	1/4/2012	25	1.018	13.592	37.75
P0269	11.2	3/2/2012	27	1.014	10.673	9.8
P0269	11.21	3/8/2012	27	1.022	16.315	24.24
P0269	11.22	3/10/2012	27	1.015	13.201	3.75
P0269	11.24	3/17/2012	27	1.012	29.273	3.37
P0269	11.26	3/23/2012	27	1.028	NA	9.08
P0269	11.27	3/28/2012	27	1.014	11.243	11.89
P0269	11.27	3/30/2012	27	1.012	28.248	9.19
P0269	11.31	4/11/2012	28	1.022	NA	12.48
P0269	11.64	8/10/2012	32	1.011	21.376	17.39
P0269	11.65	8/15/2012	32	1.019	NA	6.04
P0269	11.66	8/17/2012	32	1.006	14.002	6
P0269	11.67	8/22/2012	32	1.022	10.698	22.09
P0269	11.68	8/24/2012	32	1.028	15.069	14.06
P0269	11.69	8/29/2012	32	1.016	24.169	17.72
P0269	11.7	8/31/2012	32	1.018	25.564	11.5
P0269	11.71	9/5/2012	33	1.019	17.769	13.97
P0269	11.93	11/26/2012	35	1.031	34.495	10.16
P0269	11.95	11/30/2012	35	1.024	30.229	46.87
P0269	11.95	12/3/2012	36	1.012	NA	4.69
P0269	11.97	12/10/2012	36	1.021	31.818	8.57
P0269	12.04	1/4/2013	37	1.026	29.37	22.5
P0269	12.05	1/7/2013	37	1.014	NA	5.14
P0269	12.06	1/11/2013	37	1.021	NA	15.21
P0269	12.07	1/14/2013	37	1.022	28.504	32.73
P0269	12.08	1/18/2013	37	1.012	22.181	16.87
P0269	12.31	4/12/2013	40	1.02	51.164	16.42
P0269	12.32	4/17/2013	40	1.014	20.417	17.36
P0269	12.33	4/19/2013	40	1.015	29.687	7.65
P0269	12.34	4/24/2013	40	1.011	37.057	12.27
P0269	12.35	4/26/2013	40	1.02	35.366	10.69
P0269	12.36	5/1/2013	41	1.013	20.968	6.92
P0269	12.37	5/3/2013	41	1.02	25.384	6.64
P0269	12.46	6/5/2013	42	1.006	10.261	12
P0269	12.46	6/7/2013	42	1.017	32.447	9.79
P0269	12.48	6/12/2013	42	1.018	28.028	8.5
P0269	12.84	10/24/2013	46	1.021	39.16	29.79
P0269	12.85	10/25/2013	46	1.017	32.998	36.26
P0269	12.86	10/31/2013	46	1.006	NA	7.12
P0269	12.87	11/1/2013	47	1.024	18.307	27.28
P0269	12.88	11/7/2013	47	1.01	51.186	14.4
P0269	12.88	11/8/2013	47	1.007	30.477	15.43
P0269	13.15	2/13/2014	50	1.019	21.997	40.5
P0269	13.17	2/20/2014	50	1.016	36.882	5.2
P0269	13.19	2/28/2014	50	1.013	NA	16.1
P0269	13.21	3/6/2014	51	1.019	58.943	19.42
P0269	13.23	3/13/2014	51	1.027	72.112	41.67
P0269	13.23	3/14/2014	51	1.021	47.534	22.5
P0277	8.36	1/27/2011	13	1.009	79.075	20
P0277	8.38	2/1/2011	14	1.024	28.961	11.53
P0277	8.38	2/3/2011	14	1.008	19.833	7.59
P0277	8.4	2/10/2011	14	1.023	14.653	15.75
P0277	8.42	2/15/2011	14	1.012	26.591	3
P0277	8.42	2/17/2011	14	1.007	23.818	5.14
P0277	8.47	3/8/2011	15	1.011	26.04	7.16
P0277	8.71	6/2/2011	18	1.017	12.117	17.47
P0277	8.72	6/7/2011	18	1.017	18.432	3.18
P0277	8.74	6/15/2011	18	1.013	20.456	2.77
P0277	8.75	6/17/2011	18	1.016	16.094	2.25
P0284	9.25	1/27/2011	13	1.014	7.832	5.46
P0284	9.3	2/15/2011	14	1.005	4.74	18.45
P0284	9.32	2/22/2011	14	1.007	6.418	6.75
P0284	9.34	3/1/2011	15	1.008	6.721	7.03
P0284	9.36	3/8/2011	15	1.013	8.732	5.19
P0284	9.55	5/17/2011	17	1.005	8.795	8.55
P0284	9.57	5/26/2011	17	1.009	10.525	19.75
P0284	9.59	5/31/2011	17	1.025	12.341	30.15
P0284	9.59	6/2/2011	18	1.023	14.221	40.7
P0284	9.61	6/7/2011	18	1.008	4.632	17.72
P0284	9.61	6/9/2011	18	1.02	10.835	21.6
P0284	9.63	6/15/2011	18	1.007	7.992	15.75
P0284	9.63	6/17/2011	18	1.022	15.933	3.58
P0284	9.84	8/30/2011	20	1.012	8.115	27.94
P0284	9.84	9/1/2011	21	1.012	12.461	12.19
P0284	9.85	9/3/2011	21	1.015	9.334	6.15
P0284	9.86	9/7/2011	21	1.014	11.345	24.75
P0284	9.9	9/21/2011	21	1.01	14.155	12.82
P0284	9.9	9/23/2011	21	1.009	15.092	11
P0284	9.91	9/26/2011	21	1.009	43.268	51.5
P0284	9.92	9/28/2011	21	1.008	6.715	4.5
P0284	10.14	12/19/2011	24	1.012	6.586	33.19
P0284	10.15	12/21/2011	24	1.011	19.634	12.48
P0284	10.5	4/27/2012	28	1.013	15.957	15.06
P0284	10.51	5/2/2012	29	1.01	10.598	36.67
P0284	10.52	5/4/2012	29	1.014	17.861	9.32
P0284	10.53	5/9/2012	29	1.016	15.002	11.81
P0284	10.55	5/18/2012	29	1.022	26.367	12.99
P0284	10.57	5/23/2012	29	1.011	23.305	15.95
P0284	10.57	5/25/2012	29	1.006	18.822	38.25
P0284	11.01	11/2/2012	35	1.011	18.1	26.8
P0284	11.08	11/26/2012	35	1.008	11.734	14.34
P0284	11.12	12/10/2012	36	1.007	6.824	24.11
P0287	10.04	2/1/2011	14	1.037	29.461	30.41
P0287	10.05	2/3/2011	14	1.029	24.582	14.66
P0287	10.06	2/8/2011	14	1.018	23.509	16
P0287	10.06	2/10/2011	14	1.007	3.661	15.43
P0287	10.08	2/17/2011	14	1.014	11.951	25.55
P0287	10.1	2/22/2011	14	1.012	16.841	3
P0287	10.14	3/8/2011	15	1.007	4.44	10.61
P0287	10.37	6/2/2011	18	1.012	7.593	3
P0287	10.38	6/7/2011	18	1.014	10.46	3.05
P0287	10.41	6/15/2011	18	1.02	11.549	2.25
P0287	10.58	8/17/2011	20	1.016	20.057	2.39
P0287	10.58	8/19/2011	20	1.015	10.953	3.15
P0287	10.59	8/22/2011	20	1.02	13.841	15.41
P0287	10.62	9/1/2011	21	1.02	13.52	8.77
P0287	10.63	9/3/2011	21	1.016	35.387	27.56
P0287	10.63	9/5/2011	21	1.016	15.649	14.06
P0287	10.68	9/23/2011	21	1.027	29.915	35.75
P0287	10.69	9/26/2011	21	1.016	6.787	58.36
P0287	10.69	9/28/2011	21	1.012	19.121	12.94
P0287	10.92	12/19/2011	24	1.021	18.048	23.04
P0287	10.92	12/21/2011	24	1.022	23.744	14.11
P0287	10.93	12/23/2011	24	1.019	21.77	11.61
P0287	10.96	1/4/2012	25	1.027	15.432	8.17
P0287	10.97	1/6/2012	25	1.012	0.163	3.19
P0287	10.99	1/13/2012	25	1.025	16.34	8.73
P0287	11.23	4/11/2012	28	1.017	12.549	5.96
P0287	11.24	4/13/2012	28	1.019	12.763	8.64
P0287	11.27	4/27/2012	28	1.022	13.501	2.86
P0292	8.28	2/1/2011	14	1.02	8.785	7.99
P0292	8.29	2/3/2011	14	1.023	8.965	7.43
P0292	8.3	2/8/2011	14	1.005	1.743	7.2
P0292	8.31	2/10/2011	14	1.009	10.198	4.25
P0292	8.32	2/15/2011	14	1.012	3.968	10.87
P0292	8.33	2/17/2011	14	1.014	4.827	26.04
P0292	8.34	2/22/2011	14	1.007	2.168	18.32
P0292	8.35	2/24/2011	14	1.01	2.863	6.75
P0292	8.59	5/24/2011	17	1.009	3.171	32.75
P0292	8.59	5/25/2011	17	1.013	3.745	2.77
P0292	8.62	6/2/2011	18	1.012	3.833	5.44
P0292	8.63	6/7/2011	18	1.022	9.004	7.87
P0292	8.65	6/15/2011	18	1.013	2.447	2.77
P0292	8.66	6/17/2011	18	1.025	6.605	20.43
P0292	8.83	8/19/2011	20	1.009	3.097	4
P0292	8.84	8/24/2011	20	1.01	4.127	20.7
P0292	8.86	8/30/2011	20	1.011	26.107	16.57
P0292	8.9	9/12/2011	21	1.024	11.31	5.34
P0292	9.16	12/16/2011	24	1.01	2.124	3.6
P0292	9.17	12/21/2011	24	1.013	8.704	26.65
P0292	9.17	12/23/2011	24	1.014	6.386	25.55
P0292	9.19	12/28/2011	24	1.015	4.493	38.25
P0292	9.21	1/5/2012	25	1.008	2.257	4.5
P0292	9.25	1/20/2012	25	1.011	5.953	3.27
P0292	9.26	1/25/2012	25	1.015	4.09	2.4
P0292	9.49	4/18/2012	28	1.008	3.128	4.5
P0292	9.51	4/25/2012	28	1.024	4.471	28.31
P0292	9.55	5/9/2012	29	1.022	29.209	16.57
P0292	9.56	5/11/2012	29	1.02	6.656	14.17
P0292	10.04	11/2/2012	35	1.019	29.708	29.37
P0292	10.05	11/5/2012	35	1.013	15.193	12.98
P0292	10.06	11/12/2012	35	1.013	13.555	41.37
P0292	10.63	6/7/2013	42	1.015	7.336	11.7
P0292	10.69	6/28/2013	42	1.015	6.955	6.45
P0292	10.7	7/3/2013	43	1.013	6.185	11.25
P0292	11	10/18/2013	46	1.013	6.974	2.77
P0292	11.03	10/31/2013	46	1.014	30.042	11.89
P0292	11.05	11/8/2013	47	1.011	2.909	3.27
P0292	11.32	2/13/2014	50	1.019	27.971	43.22
P0292	11.34	2/20/2014	50	1.025	7.85	1.71
P0292	11.34	2/21/2014	50	1.024	17.376	8.72
P0292	11.36	2/28/2014	50	1.013	21.558	4.5
P0292	11.38	3/7/2014	51	1.012	5.283	15.19
P0292	11.4	3/14/2014	51	1.008	2.639	9.56
P0292	11.43	3/27/2014	51	1.011	4.616	7.36
P0292	11.77	7/28/2014	55	1.021	21.71	6.54
P0292	11.77	7/29/2014	55	1.017	9.629	5.96
P0292	11.79	8/5/2014	56	1.015	7.251	22.8
P0292	11.81	8/12/2014	56	1.012	9.191	8.06
P0292	11.81	8/13/2014	56	1.019	10.703	6.87
P0292	11.83	8/20/2014	56	1.016	9.585	15.75
P0292	11.85	8/27/2014	56	1.024	21.142	13.41
P0300	8.14	10/10/2011	22	1.022	14.488	10.94
P0300	8.15	10/13/2011	22	1.015	13.985	2.4
P0300	8.16	10/19/2011	22	1.009	22.065	13.25
P0300	8.17	10/21/2011	22	1.023	29.976	5.97
P0300	8.43	1/25/2012	25	1.035	35.008	21.28
P0300	8.44	1/27/2012	25	1.012	22.005	15.56
P0300	8.45	2/1/2012	26	1.029	24.554	3.41
P0300	8.46	2/3/2012	26	1.029	20.006	15.67
P0300	8.47	2/8/2012	26	1.012	19.709	4.69
P0300	8.48	2/10/2012	26	1.029	5.419	1.24
P0300	8.49	2/15/2012	26	1.016	17.504	8.02
P0300	8.5	2/17/2012	26	1.017	19.429	28.46
P0300	8.84	6/20/2012	30	1.023	13.632	16.34
P0300	8.85	6/27/2012	30	1.012	19.813	8.62
P0300	8.86	6/29/2012	30	1.016	10.959	7.87
P0300	8.87	7/4/2012	31	1.025	21.984	45
P0300	8.88	7/6/2012	31	1.014	11.25	9.8
P0300	8.89	7/11/2012	31	1.018	9.161	19.37
P0300	8.93	7/23/2012	31	1.018	27.684	18.75
P0300	9.17	10/22/2012	34	1.012	13.416	12.37
P0300	9.19	10/26/2012	34	1.015	22.853	4.95
P0300	9.19	10/29/2012	34	1.013	25.625	9.69
P0300	9.2	11/2/2012	35	1.014	16.724	20.73
P0300	9.21	11/5/2012	35	1.023	19.503	32.97
P0300	9.22	11/9/2012	35	1.014	15.2	31.5
P0300	9.23	11/12/2012	35	1.016	11.761	41.06
P0300	9.24	11/16/2012	35	1.019	10.552	29.01
P0300	9.53	3/1/2013	39	1.021	18.946	14.46
P0300	9.54	3/6/2013	39	1.009	14.2	9.25
P0300	9.55	3/8/2013	39	1.013	17.405	10.04
P0300	9.58	3/20/2013	39	1.01	11.425	4.05
P0300	9.59	3/22/2013	39	1.016	20.573	17.44
P0300	9.6	3/27/2013	39	1.014	8.22	4.66
P0300	9.97	8/8/2013	44	1.014	16.498	2.57
P0300	9.97	8/9/2013	44	1.016	7.68	12.52
P0300	9.99	8/15/2013	44	1.015	28.528	11.25
P0300	10.01	8/22/2013	44	1.012	16.039	21.37
P0300	10.01	8/23/2013	44	1.016	27.84	14.62
P0300	10.33	12/19/2013	48	1.02	20.677	18.9
P0300	10.34	12/20/2013	48	1.024	46.058	19.12
P0300	10.35	12/26/2013	48	1.019	21.366	12.2
P0300	10.35	12/27/2013	48	1.014	24.991	6.43
P0300	10.41	1/16/2014	49	1.021	34.905	8.46
P0300	10.41	1/17/2014	49	1.02	30.331	11.59
P0300	10.43	1/23/2014	49	1.019	30.088	10.18
P0300	10.43	1/24/2014	49	1.02	26.03	30.04
P0300	10.45	1/31/2014	49	1.031	21.441	36.29
P0300	10.47	2/6/2014	50	1.027	34.581	13.67
P0300	10.47	2/7/2014	50	1.029	23.54	18.78
P0300	10.49	2/13/2014	50	1.018	10.417	2
P0300	10.8	6/9/2014	54	1.022	23.824	3.89
P0300	10.82	6/16/2014	54	1.018	47.771	9.37
P0300	10.83	6/17/2014	54	1.017	20.602	17.34
P0300	10.84	6/23/2014	54	1.025	24.381	10.53
P0300	10.84	6/24/2014	54	1.022	47.62	2.56
P0345	8.45	3/3/2011	15	1.019	13.479	26.05
P0345	8.47	3/8/2011	15	1.006	13.805	7.87
P0345	8.49	3/15/2011	15	1.012	11.494	3
P0345	8.49	3/17/2011	15	1.013	10.163	19.56
P0345	8.66	5/17/2011	17	1.019	11.721	5.45
P0345	8.67	5/19/2011	17	1.012	5.19	44.06
P0345	8.68	5/24/2011	17	1.015	10.383	28.95
P0345	8.68	5/26/2011	17	1.022	19.115	3.68
P0345	8.7	5/31/2011	17	1.022	10.198	7.26
P0345	8.7	6/2/2011	18	1.015	9.867	8.7
P0345	8.72	6/7/2011	18	1.016	9.234	7.45
P0345	8.72	6/9/2011	18	1.025	16.081	15.48
P0345	8.91	8/17/2011	20	1.017	10.076	16.94
P0345	8.92	8/19/2011	20	1.014	8.592	11.41
P0345	8.95	8/30/2011	20	1.013	8.222	30.98
P0345	8.95	9/1/2011	21	1.02	14.707	14.06
P0345	8.97	9/7/2011	21	1.013	11.71	11.08
P0345	8.98	9/12/2011	21	1.011	14.614	5.73
P0345	8.99	9/14/2011	21	1.01	16.846	9.45
P0345	9.25	12/19/2011	24	1.015	13.072	20.4
P0345	9.26	12/21/2011	24	1.013	10.466	15.92
P0345	9.26	12/23/2011	24	1.03	24.602	8.47
P0345	9.28	12/28/2011	24	1.017	32.671	10.32
P0345	9.28	12/30/2011	24	1.017	12.434	26.87
P0345	9.3	1/4/2012	25	1.03	19.724	37.5
P0345	9.3	1/6/2012	25	1.008	12.733	10.69
P0345	9.31	1/11/2012	25	1.015	16.531	4.8
P0345	9.56	4/11/2012	28	1.012	13.828	35.81
P0345	9.57	4/13/2012	28	1.015	8.727	23.7
P0345	9.58	4/18/2012	28	1.014	13.151	45
P0345	9.61	4/27/2012	28	1.019	20.647	24.04
P0345	9.62	5/2/2012	29	1.012	14.062	24.19
P0345	9.63	5/4/2012	29	1.011	10.053	34.98
P0345	9.65	5/11/2012	29	1.007	14.716	8.68
P0345	9.91	8/17/2012	32	1.006	9.188	6
P0345	9.93	8/22/2012	32	1.01	19.03	3.6
P0345	9.95	8/29/2012	32	1.006	28.726	43.12
P0345	9.95	8/31/2012	32	1.011	13.546	26.8
P0345	9.97	9/5/2012	33	1.022	13.805	20.97
P0345	9.97	9/7/2012	33	1.044	1.109	1.02
P0345	9.99	9/14/2012	33	1.008	12.932	43.03
P0345	10.44	2/27/2013	38	1.013	22.496	3.98
P0345	10.45	3/1/2013	39	1.018	24.407	27.75
P0345	10.46	3/6/2013	39	1.007	29.861	15.11
P0345	10.49	3/15/2013	39	1.007	12.734	12.54
P0345	10.5	3/20/2013	39	1.013	20.598	65.42
P0345	10.51	3/22/2013	39	1.013	18.842	37.21
P0345	10.52	3/27/2013	39	1.013	21.333	5.88
P0345	10.87	8/1/2013	44	1.013	14.348	3.12
P0345	10.87	8/2/2013	44	1.012	19.855	61.12
P0345	10.89	8/8/2013	44	1.017	16.823	9.13
P0345	10.89	8/9/2013	44	1.013	15.47	16.96
P0345	10.91	8/15/2013	44	1.025	20.875	24.75
P0345	10.91	8/16/2013	44	1.016	29.097	12.09
P0345	10.93	8/23/2013	44	1.017	34.909	5.43
P0345	10.95	8/29/2013	44	1.021	31.096	25.61
P0345	11.25	12/19/2013	48	1.015	26.437	40.65
P0345	11.26	12/20/2013	48	1.014	39.71	20.57
P0345	11.27	12/26/2013	48	1.024	34.464	46.87
P0345	11.27	12/27/2013	48	1.025	38.804	23.67
P0345	11.35	1/23/2014	49	1.025	64.405	41.4
P0345	11.35	1/24/2014	49	1.017	65.324	24.62
P0345	11.37	1/30/2014	49	1.017	40.211	14.69
P0345	11.37	1/31/2014	49	1.023	43.414	36.78
P0345	11.39	2/6/2014	50	1.023	35.482	37.86
P0345	11.39	2/7/2014	50	1.018	37.069	36.37
P0345	11.73	6/10/2014	54	1.015	31.65	27.6
P0345	11.74	6/16/2014	54	1.021	20.202	4.29
P0357	9.68	2/10/2011	14	1.018	22.543	23
P0357	9.69	2/15/2011	14	1.018	23.854	3.12
P0357	9.7	2/17/2011	14	1.012	18.362	4.69
P0357	9.71	2/22/2011	14	1.013	32.966	5.02
P0357	9.72	2/24/2011	14	1.021	22.623	1.93
P0357	9.75	3/8/2011	15	1.026	22.425	5.37
P0357	9.77	3/15/2011	15	1.023	27.52	4.01
P0357	9.77	3/17/2011	15	1.025	32.412	4.14
P0357	9.94	5/17/2011	17	1.018	15.793	2
P0357	9.95	5/19/2011	17	1.02	22.582	6.75
P0357	9.97	5/26/2011	17	1.02	21.176	3.6
P0357	9.98	6/2/2011	18	1.01	14.953	6.3
P0357	10	6/7/2011	18	1.018	13.167	36.75
P0357	10	6/9/2011	18	1.019	13.597	24.51
P0357	10.02	6/15/2011	18	1.017	13.032	4.9
P0357	10.03	6/17/2011	18	1.012	13.072	4.87
P0357	10.19	8/17/2011	20	1.011	14.452	3.27
P0357	10.2	8/19/2011	20	1.017	15.652	2.12
P0357	10.23	8/30/2011	20	1.012	11.488	3
P0357	10.23	9/1/2011	21	1.02	23.896	20.92
P0357	10.24	9/3/2011	21	1.013	13.265	20.42
P0357	10.25	9/5/2011	21	1.026	10.284	10.47
P0357	10.25	9/7/2011	21	1.021	23.366	8.46
P0357	10.26	9/12/2011	21	1.028	17.031	40.18
P0357	10.52	12/16/2011	24	1.023	32.175	22.7
P0357	10.54	12/23/2011	24	1.033	25.648	13.57
P0357	10.56	12/28/2011	24	1.023	27.87	21.33
P0357	10.56	12/30/2011	24	1.025	27.555	16.2
P0357	10.58	1/4/2012	25	1.015	14.728	20.1
P0357	10.58	1/6/2012	25	1.019	26.204	11.13
P0357	10.6	1/11/2012	25	1.031	62.967	4.28
P0357	10.6	1/13/2012	25	1.026	25.468	16.18
P0357	10.84	4/11/2012	28	1.024	21.471	23.06
P0357	10.85	4/13/2012	28	1.016	25.456	6.47
P0357	10.86	4/18/2012	28	1.033	30.433	14.86
P0357	10.9	5/2/2012	29	1.026	19.805	21.63
P0357	10.91	5/4/2012	29	1.025	22.205	41.4
P0357	10.92	5/9/2012	29	1.018	12.817	4.62
P0357	10.93	5/11/2012	29	1.018	27.374	14.37
P0357	10.94	5/16/2012	29	1.013	28.013	13.33
P0357	11.23	8/31/2012	32	1.021	31.617	24.32
P0357	11.25	9/5/2012	33	1.023	31.765	12.91
P0357	11.25	9/7/2012	33	1.018	16.899	12
P0357	11.27	9/14/2012	33	1.013	18.401	50.19
P0357	11.3	9/26/2012	33	1.019	28.294	12.32
P0357	11.33	10/5/2012	34	1.024	25.225	16.78
P0357	11.34	10/10/2012	34	1.018	24.908	22.25
P0357	11.75	3/8/2013	39	1.008	10.601	27.84
P0366	8.63	2/10/2011	14	1.021	33.391	20.14
P0366	8.64	2/15/2011	14	1.022	20.771	11.35
P0366	8.66	2/22/2011	14	1.012	14.003	8.25
P0366	8.67	2/24/2011	14	1.01	16.412	3.6
P0366	8.68	3/3/2011	15	1.016	42.493	10.41
P0366	8.7	3/10/2011	15	1.022	28.047	9.41
P0366	8.72	3/17/2011	15	1.017	19.097	4.37
P0366	8.89	5/18/2011	17	1.007	20.871	5.14
P0366	8.91	5/24/2011	17	1.019	13.348	13.74
P0366	8.97	6/17/2011	18	1.008	14.762	4.5
P0366	9.02	7/4/2011	19	1.007	22.38	9.32
P0366	9.04	7/11/2011	19	1.006	11.687	11.25
P0366	9.05	7/13/2011	19	1.02	25.727	9.79
P0366	9.07	7/20/2011	19	1.021	21.902	14.68
P0366	9.29	10/10/2011	22	1.008	12.948	4.78
P0366	9.3	10/13/2011	22	1.014	12.598	5.14
P0366	9.31	10/19/2011	22	1.015	20.988	3.9
P0366	9.32	10/21/2011	22	1.02	24.264	10.01
P0366	9.68	3/2/2012	27	1.014	22.108	14.79
P0366	9.7	3/8/2012	27	1.015	22.114	9
P0366	9.71	3/10/2012	27	1.015	23.704	12.45
P0366	9.72	3/17/2012	27	1.014	17.326	3.54
P0366	9.74	3/21/2012	27	1.013	21.915	11.25
P0377	8.07	2/15/2011	14	1.017	6.27	21.04
P0377	8.07	2/17/2011	14	1.015	18.041	16.95
P0377	8.08	2/22/2011	14	1.012	3.478	24.75
P0377	8.13	3/10/2011	15	1.009	4.434	18
P0377	8.34	5/26/2011	17	1.016	2.932	34.87
P0377	8.35	5/31/2011	17	1.015	1.932	2.4
P0377	8.36	6/2/2011	18	1.014	5.225	16.71
P0377	8.37	6/7/2011	18	1.019	6.942	20.61
P0377	8.38	6/9/2011	18	1.014	4.518	9.8
P0377	8.57	8/19/2011	20	1.02	7.466	12.82
P0377	8.58	8/22/2011	20	1.016	8.026	6.19
P0377	8.59	8/24/2011	20	1.005	1.785	7.2
P0377	8.6	8/30/2011	20	1.01	7.488	6.3
P0377	8.61	9/1/2011	21	1.008	5.052	4.5
P0377	8.61	9/3/2011	21	1.014	7.087	6.75
P0377	8.88	12/9/2011	24	1.006	1.889	16.12
P0377	8.89	12/14/2011	24	1.019	6.76	4.74
P0377	8.9	12/16/2011	24	1.016	5.244	3.66
P0377	8.92	12/23/2011	24	1.016	6.43	18.56
P0377	8.93	12/28/2011	24	1.013	6.212	16.44
P0377	8.94	12/30/2011	24	1.011	4.567	19.84
P0377	8.95	1/4/2012	25	1.005	3.738	7.2
P0377	8.96	1/6/2012	25	1.016	4.93	2.25
P0377	9.22	4/11/2012	28	1.011	4.908	11.86
P0377	9.22	4/13/2012	28	1.01	3.254	3.6
P0377	9.24	4/18/2012	28	1.015	6.447	17.7
P0377	9.26	4/25/2012	28	1.014	7.494	2.73
P0377	9.26	4/27/2012	28	1.007	3.44	5.14
P0377	9.55	8/10/2012	32	1.013	4.398	2.77
P0377	9.56	8/15/2012	32	1.014	4.639	53.04
P0377	9.58	8/22/2012	32	1.013	1.745	2.77
P0377	9.61	8/31/2012	32	1.005	8.299	11.25
P0377	9.64	9/12/2012	33	1.014	6.541	2.89
P0377	9.99	1/18/2013	37	1.008	8.113	63
P0384	10.12	4/12/2011	16	1.012	21.612	14.81
P0384	10.12	4/14/2011	16	1.012	10.853	33.19
P0384	10.15	4/22/2011	16	1.023	38.987	22.01
P0384	10.16	4/28/2011	16	1.008	15.724	15.19
P0384	10.18	5/3/2011	17	1.015	6.585	31.35
P0384	10.18	5/5/2011	17	1.009	13.013	7.5
P0384	10.37	7/13/2011	19	1.005	21.505	7.2
P0384	10.38	7/15/2011	19	1.018	35.797	7.87
P0384	10.38	7/18/2011	19	1.015	20.287	15.75
P0384	10.42	8/1/2011	20	1.018	23.28	3
P0384	10.43	8/5/2011	20	1.011	11.456	3.89
P0384	10.44	8/8/2011	20	1.018	19.391	4.5
P0384	10.61	10/10/2011	22	1.019	59.77	4.5
P0384	10.62	10/13/2011	22	1.022	34.558	18.41
P0384	10.7	11/9/2011	23	1.01	41.778	5.62
P0384	10.72	11/16/2011	23	1.017	15.837	44.34
P0384	10.74	11/25/2011	23	1.025	47.983	5.58
P0384	10.75	11/30/2011	23	1.03	33.663	16.12
P0384	11.05	3/17/2012	27	1.012	11.533	69.94
P0384	11.06	3/19/2012	27	1.011	11.353	70.77
P0384	11.14	4/18/2012	28	1.014	10.687	2.57
P0384	11.47	8/17/2012	32	1.006	35.439	7.87
P0390	8.9	5/19/2011	17	1.009	7.348	15.25
P0390	8.91	5/24/2011	17	1.01	97.53	13.5
P0390	8.92	5/26/2011	17	1.015	10.324	8.4
P0390	8.93	5/31/2011	17	1.009	12.429	4
P0390	8.94	6/2/2011	18	1.012	42.484	6.56
P0390	8.95	6/7/2011	18	1.015	12.61	13.05
P0390	8.97	6/15/2011	18	1.015	66.537	13.35
P0390	8.98	6/17/2011	18	1.013	10.281	3.12
P0390	9.15	8/17/2011	20	1.012	17.424	5.44
P0390	9.15	8/19/2011	20	1.006	14.914	6.75
P0390	9.18	8/30/2011	20	1.01	18.953	7.87
P0390	9.19	9/1/2011	21	1.009	28.874	23
P0390	9.19	9/3/2011	21	1.007	115.038	5.14
P0390	9.2	9/5/2011	21	1.013	8.252	26.65
P0390	9.2	9/7/2011	21	1.019	26.13	22.86
P0390	9.22	9/12/2011	21	1.011	6.061	24.14
P0390	9.22	9/14/2011	21	1.014	8.342	22.82
P0390	9.49	12/19/2011	24	1.012	11.649	5.25
P0390	9.49	12/21/2011	24	1.012	3.511	9.37
P0390	9.51	12/28/2011	24	1.013	14.743	7.1
P0390	9.52	12/30/2011	24	1.01	7.965	5.4
P0390	9.53	1/4/2012	25	1.012	9.736	11.25
P0390	9.55	1/11/2012	25	1.014	9.398	4.5
P0390	9.8	4/13/2012	28	1.012	59.135	14.81
P0390	9.82	4/18/2012	28	1.01	7.576	11.7
P0390	9.86	5/4/2012	29	1.011	97.512	11.86
P0390	9.88	5/11/2012	29	1.013	13.11	9.17
P0390	9.89	5/16/2012	29	1.014	8.934	11.41
P0390	9.9	5/18/2012	29	1.014	13.354	28.12
P0390	10.16	8/22/2012	32	1.018	7.935	15.25
P0390	10.19	8/31/2012	32	1.007	14.407	39.86
P0390	10.2	9/5/2012	33	1.01	12.389	4.05
P0390	10.23	9/14/2012	33	1.014	11.975	9.8
P0390	10.24	9/19/2012	33	1.009	20.592	24
P0390	10.25	9/21/2012	33	1.03	23.715	16.35
P0390	10.26	9/26/2012	33	1.01	55.609	22.95
P0390	10.68	2/27/2013	38	1.014	82.731	11.57
P0390	10.69	3/1/2013	39	1.009	11.531	19
P0390	10.7	3/8/2013	39	1.023	7.954	20.25
P0390	10.72	3/15/2013	39	1.009	39.206	4
P0390	10.74	3/20/2013	39	1.026	20.661	22.07
P0390	10.74	3/22/2013	39	1.012	10.801	27.94
P0390	11.1	8/1/2013	44	1.023	15.062	17.51
P0390	11.12	8/8/2013	44	1.013	13.437	13.5
P0390	11.13	8/9/2013	44	1.011	20.342	9.2
P0390	11.14	8/15/2013	44	1.015	7.933	9
P0390	11.16	8/22/2013	44	1.009	79.887	16.25
P0390	11.18	8/29/2013	44	1.017	14.726	18.4
P0390	11.49	12/19/2013	48	1.024	12.453	10.22
P0390	11.49	12/20/2013	48	1.011	13.375	13.09
P0390	11.51	12/27/2013	48	1.018	22.056	41.12
P0390	11.56	1/16/2014	49	1.03	33.968	10.35
P0390	11.57	1/17/2014	49	1.035	29.917	4.76
P0390	11.58	1/23/2014	49	1.01	20.021	25.65
P0390	11.59	1/24/2014	49	1.024	20.862	14.81
P0390	11.6	1/30/2014	49	1.006	11.287	7.5
P0390	11.61	1/31/2014	49	1.012	29.611	18.37
P0390	11.62	2/6/2014	50	1.021	5.546	9.54
P0390	11.62	2/7/2014	50	1.025	29.087	20.52
P0406	10.56	4/7/2011	16	1.009	5.378	4
P0406	10.57	4/12/2011	16	1.009	5.851	7.5
P0406	10.6	4/20/2011	16	1.012	2.091	3
P0406	10.6	4/22/2011	16	1.015	8.089	2.4
P0406	10.62	4/28/2011	16	1.012	5.888	9.19
P0406	10.63	5/3/2011	17	1.013	4.127	11.08
P0406	10.64	5/5/2011	17	1.014	11.545	2.57
P0406	10.84	7/18/2011	19	1.019	3.211	1.89
P0406	10.86	7/25/2011	19	1.021	4.936	10.61
P0406	10.86	7/27/2011	19	1.019	7.507	3.2
P0406	10.88	8/1/2011	20	1.016	4.045	21.09
P0406	10.88	8/3/2011	20	1.018	5.754	14.37
P0406	11.09	10/19/2011	22	1.018	9.365	6.62
P0406	11.1	10/21/2011	22	1.016	NA	15.75
P0406	11.17	11/16/2011	23	1.014	9.335	5.95
P0406	11.2	11/25/2011	23	1.015	6.83	4.05
P0406	11.21	11/30/2011	23	1.018	10.575	2
P0406	11.21	12/2/2011	24	1.018	NA	6.87
P0406	11.23	12/7/2011	24	1.014	6.589	2.57
P0406	11.23	12/9/2011	24	1.016	5.266	6.47
P0406	11.48	3/8/2012	27	1.019	NA	5.8
P0406	11.49	3/10/2012	27	1.016	10.728	2.67
P0406	11.5	3/17/2012	27	1.015	14.803	2.4
P0406	11.52	3/23/2012	27	1.017	12.699	2.12
P0406	11.53	3/28/2012	27	1.018	18.659	9.12
P0406	11.54	3/30/2012	27	1.013	8.444	7.44
P0406	11.57	4/11/2012	28	1.012	9.053	12.37
P0406	11.92	8/15/2012	32	1.005	17.168	37.35
P0406	11.94	8/22/2012	32	1.025	27.179	6.3
P0406	11.99	9/12/2012	33	1.016	6.64	26.72
P0406	12.02	9/21/2012	33	1.013	13.882	2.77
P0406	12.04	9/28/2012	33	1.023	NA	4.79
P0406	12.33	1/11/2013	37	1.019	NA	3.67
P0406	12.33	1/14/2013	37	1.011	NA	3.27
P0406	12.34	1/18/2013	37	1.009	18.517	4.75
P0406	12.38	2/1/2013	38	1.024	35.996	6
P0406	12.39	2/4/2013	38	1.02	21.696	7.09
P0406	12.4	2/8/2013	38	1.016	NA	5.62
P0406	12.43	2/18/2013	38	1.022	23.586	7.67
P0406	12.84	7/18/2013	43	1.012	NA	7.31
P0406	12.84	7/19/2013	43	1.013	18.236	9.35
P0406	12.86	7/25/2013	43	1.013	21.325	17.31
P0406	#VALUE!	NA	#VALUE!	1.014	13.027	NA
P0406	#VALUE!	NA	#VALUE!	1.017	22.741	NA
P0406	#VALUE!	NA	#VALUE!	1.017	20.478	NA
P0406	#VALUE!	NA	#VALUE!	1.02	19.137	NA
P0424	10.41	6/2/2011	18	1.018	7.892	21.37
P0424	10.43	6/8/2011	18	1.022	36.536	20.35
P0424	10.44	6/13/2011	18	1.022	34.078	11.76
P0424	10.45	6/17/2011	18	1.019	14.811	2.49
P0424	10.48	6/27/2011	18	1.02	23.709	4.84
P0424	10.75	10/3/2011	22	1.022	41.164	9.41
P0424	10.75	10/5/2011	22	1.015	31.654	3.6
P0424	10.77	10/10/2011	22	1.018	9.521	12.5
P0424	10.77	10/12/2011	22	1.008	15.265	5.34
P0424	10.78	10/17/2011	22	1.018	26.508	15.75
P0424	10.79	10/19/2011	22	1.027	32.157	9.5
P0424	11.06	1/25/2012	25	1.023	36.924	1.57
P0424	11.06	1/27/2012	25	1.031	34.881	26.42
P0424	11.08	2/1/2012	26	1.008	13.953	4.5
P0424	11.12	2/15/2012	26	1.025	37.805	1.89
P0424	11.13	2/22/2012	26	1.007	12.298	5.14
P0424	11.46	6/20/2012	30	1.014	47.192	6.59
P0424	11.47	6/22/2012	30	1.016	22.335	28.27
P0424	11.48	6/27/2012	30	1.014	16.38	24.11
P0424	11.49	6/29/2012	30	1.016	41.374	8.3
P0424	11.52	7/11/2012	31	1.013	41.308	10.73
P0424	11.52	7/13/2012	31	1.011	27.936	7.57
P0424	11.54	7/18/2012	31	1.021	37.794	5.36
P0424	11.55	7/23/2012	31	1.015	24.665	12.3
P0424	11.8	10/22/2012	34	1.021	21.421	3.11
P0424	11.81	10/26/2012	34	1.017	54.636	8.21
P0424	11.82	10/29/2012	34	1.017	46.09	2.12
P0424	11.83	11/2/2012	35	1.005	20.643	7.2
P0424	11.84	11/5/2012	35	1.024	26.641	43.22
P0424	11.86	11/12/2012	35	1.009	19.933	18.25
P0424	11.87	11/16/2012	35	1.017	24.202	11.91
P0424	11.88	11/19/2012	35	1.027	57.575	6.58
P0424	12.16	3/1/2013	39	1.02	17.543	5.17
P0472	12.31	6/15/2011	18	1.011	41.262	23.18
P0472	12.31	6/17/2011	18	1.013	46.357	18
P0472	12.32	6/21/2011	18	1.012	40.092	4.25
P0472	12.34	6/27/2011	18	1.02	31.793	69.3
P0472	12.35	7/1/2011	19	1.008	39.969	7.87
P0472	12.36	7/4/2011	19	1.022	38.665	12
P0472	12.36	7/6/2011	19	1.022	45.904	30.82
P0472	12.38	7/11/2011	19	1.015	41.895	23.2
P0472	12.38	7/13/2011	19	1.013	42.013	6.69
P0472	12.57	9/21/2011	21	1.019	64.434	27.16
P0472	12.59	9/28/2011	21	1.011	30.834	31.09
P0472	12.61	10/3/2011	22	1.027	49.199	20.67
P0472	12.63	10/10/2011	22	1.019	47.003	21.63
P0472	12.64	10/13/2011	22	1.014	61.826	13.5
P0472	12.66	10/21/2011	22	1.019	22.081	12.95
P0472	12.92	1/25/2012	25	1.022	65.284	2.18
P0472	12.93	1/27/2012	25	1.023	51.536	4.17
P0472	12.94	2/1/2012	26	1.016	40.554	20.44
P0472	12.96	2/10/2012	26	1.015	25.323	3.2
P0472	12.98	2/15/2012	26	1.012	49.154	6.75
P0472	12.98	2/17/2012	26	1.017	57.523	3.53
P0472	13.48	8/17/2012	32	1.006	14.828	9.5
P0472	13.52	8/31/2012	32	1.023	43.651	65.22
P0472	13.53	9/5/2012	33	1.015	45.369	11.2
P0472	13.56	9/14/2012	33	1.019	46.818	36.32
P0472	13.65	10/17/2012	34	1.013	33.619	3.69
P0472	13.67	10/26/2012	34	1.02	38.436	9.6
P0472	13.68	10/29/2012	34	1.027	72.167	38.22
P0475	12.09	6/15/2011	18	1.016	9.666	10.69
P0475	12.1	6/17/2011	18	1.016	9.565	9.28
P0475	12.11	6/21/2011	18	1.018	7.691	3.5
P0475	12.13	6/27/2011	18	1.018	42	31.25
P0475	12.13	6/29/2011	18	1.027	6.738	41.67
P0475	12.15	7/4/2011	19	1.018	39.742	12.75
P0475	12.15	7/6/2011	19	1.009	45.053	5.75
P0475	12.17	7/13/2011	19	1.021	21.709	11.04
P0475	12.36	9/21/2011	21	1.028	2.476	21.29
P0475	12.37	9/23/2011	21	1.007	19.833	26.36
P0475	12.38	9/26/2011	21	1.032	2.593	35.16
P0475	12.38	9/28/2011	21	1.02	28.188	24.64
P0475	12.39	10/3/2011	22	1.027	25.332	33.25
P0475	12.4	10/5/2011	22	1.011	24.874	15.95
P0475	12.41	10/10/2011	22	1.015	20.173	16.2
P0475	12.71	1/25/2012	25	1.015	17.706	26.25
P0475	12.71	1/27/2012	25	1.015	27.009	20.7
P0475	12.73	2/1/2012	26	1.014	27.126	10.12
P0475	12.73	2/3/2012	26	1.025	40.881	40.59
P0475	12.74	2/8/2012	26	1.031	2.251	14.08
P0475	12.76	2/15/2012	26	1.02	40.517	9.45
P0475	12.77	2/17/2012	26	1.022	9.754	30.78
P0475	13.25	8/10/2012	32	1.013	7.813	28.04
P0475	13.26	8/15/2012	32	1.011	51.935	3.27
P0475	13.29	8/24/2012	32	1.008	16.817	5.91
P0475	13.31	8/31/2012	32	1.017	8.525	37.99
P0475	13.56	11/30/2012	35	1.006	46.762	9.37
P0475	13.91	4/10/2013	40	1.009	32.654	10.75
P0475	13.92	4/12/2013	40	1.018	22.98	23
P0475	13.94	4/19/2013	40	1.015	10.102	53.85
P0475	13.96	4/26/2013	40	1.01	37.138	33.75
P0475	13.97	5/1/2013	41	1.016	1.63	51.89
P0494	9.61	6/15/2011	18	1.007	12.5	21.21
P0494	9.63	6/21/2011	18	1.008	9.595	54.84
P0494	9.65	6/27/2011	18	1.005	10.241	90.9
P0494	9.65	6/29/2011	18	1.006	7.61	55.12
P0494	9.66	7/4/2011	19	1.008	9.565	10.12
P0494	9.67	7/6/2011	19	1.011	8.077	60.14
P0494	9.69	7/13/2011	19	1.005	12.197	8.55
P0494	9.69	7/15/2011	19	1.009	8.865	26.25
P0494	9.89	9/23/2011	21	1.006	5.376	86.25
P0494	9.89	9/26/2011	21	1.006	7.059	6
P0494	9.9	9/28/2011	21	1.006	13.42	87.37
P0494	9.91	10/3/2011	22	1.009	8.972	5
P0494	9.92	10/5/2011	22	1.009	11.05	10.25
P0494	10.23	1/27/2012	25	1.015	39.762	3
P0494	10.25	2/3/2012	26	1.01	17.315	2.4
P0494	10.28	2/15/2012	26	1.008	18.017	4.5
P0494	10.29	2/17/2012	26	1.015	5.707	2.4
P0494	10.63	6/20/2012	30	1.008	17.958	19.12
P0494	10.63	6/22/2012	30	1.006	19.751	42.37
P0494	10.65	6/29/2012	30	1.007	21.855	27.96
P0494	10.67	7/4/2012	31	1.011	26.824	11.86
P0494	10.69	7/11/2012	31	1.008	11.108	43.87
P0494	10.69	7/13/2012	31	1.005	25.855	73.8
P0494	11.03	11/12/2012	35	1.006	26.712	12.37
P0494	11.07	11/30/2012	35	1.008	29.555	4.5
P0494	11.08	12/3/2012	36	1.01	NA	4.5
P0494	11.1	12/10/2012	36	1.013	13.54	15.75
P0494	11.39	3/27/2013	39	1.005	12.933	38.7
P0521	10.68	2/27/2013	38	1.013	3.844	5.37
P0521	10.69	3/1/2013	39	1.009	14.65	8
P0521	10.7	3/6/2013	39	1.006	2.901	15
P0521	10.7	3/8/2013	39	1.016	4.663	5.62
P0521	10.72	3/15/2013	39	1.02	7.473	12.37
P0521	10.74	3/22/2013	39	1.026	5.048	24.32
P0521	10.76	3/27/2013	39	1.013	2.422	11.42
P0521	11.12	8/8/2013	44	1.017	3.079	7.54
P0521	11.13	8/9/2013	44	1.024	5.71	20.62
P0521	11.14	8/15/2013	44	1.022	4.953	31.91
P0521	11.15	8/16/2013	44	1.021	3.242	19.61
P0521	11.16	8/22/2013	44	1.019	6.233	8.05
P0521	11.16	8/23/2013	44	1.026	6.537	18.69
P0521	11.18	8/29/2013	44	1.022	4.046	10.02
P0521	11.49	12/19/2013	48	1.015	9.688	9.75
P0521	11.49	12/20/2013	48	1.021	5.832	11.25
P0521	11.51	12/26/2013	48	1.016	9.619	15.33
P0521	11.51	12/27/2013	48	1.011	12.562	13.5
P0521	11.57	1/17/2014	49	1.017	7.259	35.07
P0521	11.58	1/23/2014	49	1.013	5.531	19.21
P0521	11.59	1/24/2014	49	1.025	8.636	35.28
P0521	11.61	1/31/2014	49	1.016	27.718	29.39
P0521	11.62	2/7/2014	50	1.005	4.461	9.45
P0521	11.96	6/9/2014	54	1.017	6.514	12.84
P0521	11.96	6/10/2014	54	1.017	7.542	4.76
P0521	11.98	6/16/2014	54	1.038	17.915	14.62
P0521	12.38	11/10/2014	59	1.009	5.444	18.25
P0521	12.38	11/11/2014	59	1.014	5.134	19.61
P0521	12.42	11/26/2014	59	1.02	11.805	22.5
P0521	12.46	12/8/2014	60	1.031	18.461	36.29
P0521	12.46	12/9/2014	60	1.031	18.483	36.29
P0521	12.48	12/16/2014	60	1.014	19.586	19.93
P0534	10.15	4/11/2012	28	1.006	16.492	28.12
P0534	10.18	4/20/2012	28	1.006	20.777	21.37
P0534	10.19	4/25/2012	28	1.013	9.396	7.44
P0534	10.2	4/27/2012	28	1.007	21.932	41.79
P0534	10.22	5/4/2012	29	1.01	7.841	42.97
P0534	10.23	5/9/2012	29	1.016	7.154	9
P0534	10.24	5/11/2012	29	1.016	6.41	17.3
P0534	10.51	8/17/2012	32	1.009	27.036	19.25
P0534	10.52	8/22/2012	32	1.029	50.89	26.69
P0534	10.52	8/24/2012	32	1.006	34.488	22.87
P0534	10.56	9/7/2012	33	1.008	26.103	42.47
P0534	10.58	9/12/2012	33	1.008	21.909	23.91
P0534	10.92	1/14/2013	37	1.007	21.228	31.18
P0534	10.93	1/18/2013	37	1.016	21.952	17.16
P0534	10.95	1/28/2013	37	1.007	37.58	5.14
P0534	10.97	2/1/2013	38	1.009	27.937	15.25
P0534	10.97	2/4/2013	38	1.006	43.475	24
P0534	11.38	7/3/2013	43	1.019	45.21	43.34
P0534	11.41	7/12/2013	43	1.021	36.72	17.79
P0534	11.44	7/25/2013	43	1.023	37.752	22.79
P0534	11.75	11/14/2013	47	1.022	37.478	20.15
P0534	11.75	11/15/2013	47	1.025	30.935	21.24
P0534	11.79	11/28/2013	47	1.018	45.406	24.62
P0534	11.81	12/6/2013	48	1.014	19.567	43.39
P0534	11.85	12/20/2013	48	1.023	19.311	39.42
P0549	10.35	7/4/2012	31	1.006	6.05	16.87
P0549	10.36	7/6/2012	31	1.009	8.519	6.25
P0549	10.37	7/11/2012	31	1.007	6.189	11.57
P0549	10.39	7/18/2012	31	1.009	9.992	26.75
P0549	10.4	7/20/2012	31	1.007	7.278	25.07
P0549	10.41	7/27/2012	31	1.02	19.425	7.2
P0549	10.43	8/3/2012	32	1.008	9.011	13.5
P0549	10.45	8/8/2012	32	1.014	14.775	12.86
P0549	10.7	11/9/2012	35	1.018	14.59	6.25
P0549	10.75	11/26/2012	35	1.011	11.154	4.09
P0549	10.77	12/3/2012	36	1.011	9.222	3.27
P0549	10.79	12/10/2012	36	1.012	7.665	15.56
P0562	9.71	6/22/2012	30	1.018	8.405	10.12
P0562	9.72	6/27/2012	30	1.011	8.708	11.25
P0562	9.72	6/29/2012	30	1.012	10.156	7.69
P0562	9.74	7/6/2012	31	1.014	2.523	4.02
P0562	9.76	7/11/2012	31	1.015	5.329	2.4
P0562	10.05	10/26/2012	34	1.01	7.895	3.6
P0562	10.06	10/29/2012	34	1.012	4.541	8.06
P0562	10.07	11/2/2012	35	1.014	7.248	4.98
P0562	10.08	11/5/2012	35	1.029	12.307	8.69
P0562	10.09	11/9/2012	35	1.011	21.194	7.57
P0562	10.1	11/12/2012	35	1.007	10.386	8.36
P0562	10.11	11/16/2012	35	1.013	9.98	9.69
P0562	10.12	11/19/2012	35	1.02	4.661	16.76
P0562	10.51	4/10/2013	40	1.016	10.241	5.48
P0562	10.51	4/12/2013	40	1.013	8.105	13.33
P0562	10.52	4/17/2013	40	1.013	9.855	10.38
P0562	10.53	4/19/2013	40	1.017	13.283	3.97
P0562	10.54	4/24/2013	40	1.015	11.4	16.65
P0562	10.56	5/1/2013	41	1.015	8.489	8.85
P0562	10.66	6/5/2013	42	1.015	20.306	56.85
P0562	10.66	6/7/2013	42	1.019	8.498	17.41
P0562	10.68	6/14/2013	42	1.012	13.002	6.75
P0562	11.03	10/17/2013	46	1.015	15.648	12.3
P0562	11.03	10/18/2013	46	1.018	23.694	18.25
P0562	11.04	10/24/2013	46	1.022	16.119	27.61
P0562	11.05	10/25/2013	46	1.016	15.435	10.69
P0562	11.06	10/31/2013	46	1.022	22.089	51.14
P0562	11.07	11/1/2013	47	1.015	16.464	12.3
P0562	11.08	11/7/2013	47	1.023	22.665	48.91
P0562	11.09	11/8/2013	47	1.009	9.48	15.25
P0573	9.14	6/20/2012	30	1.01	11.885	7.65
P0573	9.16	6/29/2012	30	1.01	17.765	12.6
P0573	9.17	7/4/2012	31	1.007	12.61	8.68
P0573	9.18	7/6/2012	31	1.014	16.91	4.82
P0573	9.19	7/11/2012	31	1.017	23.273	2.12
P0573	9.2	7/13/2012	31	1.006	18.071	7.12
P0573	9.23	7/23/2012	31	1.006	12.44	6
P0573	9.49	10/26/2012	34	1.018	11.868	10.12
P0573	9.49	10/29/2012	34	1.0124	58.732	29.94
P0573	9.51	11/2/2012	35	1.013	16.873	8.65
P0573	9.51	11/5/2012	35	1.028	20.577	15.59
P0573	9.52	11/9/2012	35	1.016	16.489	15.33
P0573	9.53	11/12/2012	35	1.006	23.243	6
P0573	9.54	11/16/2012	35	1.008	66.418	5.34
P0573	9.83	2/27/2013	38	1.011	44.692	11.05
P0573	9.83	3/1/2013	39	1.016	7.313	33.47
P0573	10.17	7/3/2013	43	1.013	26.542	13.5
P0573	10.18	7/5/2013	43	1.01	17.807	10.8
P0573	10.19	7/10/2013	43	1.022	32.88	48.27
P0573	10.2	7/12/2013	43	1.016	20.686	10.12
P0573	10.21	7/18/2013	43	1.014	20.69	7.71
P0573	10.21	7/19/2013	43	1.009	14.981	4
P0573	10.54	11/14/2013	47	1.027	36.991	33.17
P0573	10.54	11/15/2013	47	1.018	22.487	14.62
P0573	10.56	11/22/2013	47	1.009	18.51	9
P0573	10.58	11/28/2013	47	1.016	31.194	19.69
P0573	10.81	2/20/2014	50	1.011	24.869	13.91
P0573	10.81	2/21/2014	50	1.012	25.036	20.62
P0573	10.83	2/28/2014	50	1.014	18.732	5.62
P0573	10.87	3/14/2014	51	1.02	38.167	38.25
P0573	10.9	3/27/2014	51	1.013	15.117	6.4
P0573	10.9	3/28/2014	51	1.012	28.659	21.56
P0573	11.24	7/28/2014	55	1.01	25.585	4.5
P0573	11.24	7/29/2014	55	1.011	38.028	9.41
P0573	11.26	8/5/2014	56	1.012	31.803	9.19
P0573	11.26	8/6/2014	56	1.011	20.341	22.7
P0573	11.28	8/12/2014	56	1.013	24.105	24.23
P0573	11.3	8/20/2014	56	1.013	16.675	14.54
P0573	11.3	8/21/2014	56	1.013	25.57	29.77
P0573	12.28	8/13/2015	68	1.007	21.937	10.29
P0674	8.59	8/15/2012	32	1.01	14.935	23.4
P0674	8.63	8/29/2012	32	1.017	11.289	5.82
P0674	8.63	8/31/2012	32	1.012	16.662	10.5
P0674	8.67	9/12/2012	33	1.012	17.177	3.19
P0674	8.67	9/14/2012	33	1.018	9.356	34.62
P0674	8.89	12/3/2012	36	1.01	16.555	9.9
P0674	8.98	1/4/2013	37	1.017	15.287	12.97
P0674	8.99	1/7/2013	37	1.008	12.737	20.25
P0674	9	1/11/2013	37	1.013	17.893	7.44
P0674	9.05	2/1/2013	38	1.01	20.746	11.7
P0674	9.06	2/4/2013	38	1.014	25.666	6.91
P0674	9.07	2/8/2013	38	1.008	11.568	18.28
P0674	9.09	2/15/2013	38	1.014	12.887	28.45
P0674	9.11	2/22/2013	38	1.014	20.6	4.18
P0674	9.39	6/5/2013	42	1.024	6.866	17.62
P0674	9.41	6/12/2013	42	1.005	18.105	10.8
P0674	9.74	10/10/2013	46	1.019	35.36	27.83
P0674	9.76	10/18/2013	46	1.009	27.779	12.75
P0674	9.78	10/24/2013	46	1.014	15.994	15.75
P0674	9.78	10/25/2013	46	1.018	35.03	14.12
P0674	9.8	10/31/2013	46	1.007	20.412	11.25
P0674	9.8	11/1/2013	47	1.012	20.355	4.87
P0674	9.82	11/7/2013	47	1.015	18.592	22.95
P0674	9.82	11/8/2013	47	1.016	21.345	14.62
P0674	10.01	1/16/2014	49	1.013	19.276	23.37
P0674	10.01	1/17/2014	49	1.022	60.931	8.39
P0674	10.05	1/30/2014	49	1.014	20.725	29.89
P0674	10.07	2/6/2014	50	1.017	41.285	8.74
P0674	10.07	2/7/2014	50	1.012	27.221	9.56
P0674	10.09	2/13/2014	50	1.008	38.417	14.62
P0674	10.33	5/12/2014	53	1.005	11.647	47.25
P0674	10.33	5/13/2014	53	1.009	24.506	8.5
P0674	10.35	5/21/2014	53	1.009	9.122	4
P0674	10.37	5/29/2014	53	1.008	14.928	12.66
P0674	10.39	6/3/2014	54	1.02	23.507	33.86
P0674	10.39	6/4/2014	54	1.008	22.237	18.84
P0674	10.85	11/18/2014	59	1.029	39.804	28.16
P0674	10.87	11/26/2014	59	1.014	20.354	17.2
P0674	10.9	12/8/2014	60	1.023	32.114	30.72
P0674	10.9	12/9/2014	60	1.022	32.94	30.58
P0674	10.92	12/16/2014	60	1.031	41.221	21.63
P0712	8.57	8/10/2012	32	1.011	21.525	11.45
P0712	8.59	8/17/2012	32	1.017	27.068	5.43
P0712	8.63	8/29/2012	32	1.008	28.398	19.97
P0712	8.65	9/7/2012	33	1.009	22.817	20.75
P0712	8.91	12/10/2012	36	1.012	13.751	24.37
P0712	9.05	2/1/2013	38	1.011	23.082	11.66
P0712	9.09	2/15/2013	38	1.008	11.572	24.75
P0712	9.41	6/12/2013	42	1.005	8.811	22.95
P0712	9.74	10/10/2013	46	1.014	25.056	20.41
P0712	9.76	10/18/2013	46	1.006	13.833	10.87
P0712	9.78	10/24/2013	46	1.011	16.994	15.75
P0712	9.78	10/25/2013	46	1.025	29.635	42.48
P0712	9.8	10/31/2013	46	1.009	15.243	4
P0712	9.82	11/7/2013	47	1.026	47.683	43.27
P0712	9.82	11/8/2013	47	1.011	12.452	37.43
P0712	10.01	1/16/2014	49	1.005	20.256	25.2
P0712	10.01	1/17/2014	49	1.009	18.092	11
P0712	10.05	1/30/2014	49	1.017	34.801	7.94
P0712	10.05	1/31/2014	49	1.01	9.904	10.8
P0712	10.07	2/6/2014	50	1.007	18.372	18.64
P0712	10.07	2/7/2014	50	1.008	23.166	12.09
P0712	10.09	2/13/2014	50	1.013	12.134	13.15
P0712	10.33	5/12/2014	53	1.011	27.307	27
P0712	10.33	5/13/2014	53	1.015	22.662	15.45
P0712	10.35	5/20/2014	53	1.011	15.924	27.41
P0712	10.35	5/21/2014	53	1.016	47.162	7.59
P0712	10.37	5/29/2014	53	1.023	51.12	46.08
P0712	10.38	5/30/2014	53	1.013	41.352	2.77
P0712	10.39	6/3/2014	54	1.026	53.235	17.65
P0712	10.39	6/4/2014	54	1.018	51.202	21.25
P0712	10.85	11/18/2014	59	1.007	13.13	36.64
P0712	10.87	11/26/2014	59	1.038	38.335	21.49
P0712	10.9	12/8/2014	60	1.01	17.017	42.97
P0712	10.9	12/9/2014	60	1.009	18.537	51.5
P0712	10.92	12/16/2014	60	1.023	28.341	31.7
P0739	8.15	8/10/2012	32	1.03	15.853	37.2
P0739	8.17	8/17/2012	32	1.009	26.495	6.25
P0739	8.17	8/17/2012	32	1.024	17.537	12.47
P0739	8.21	8/29/2012	32	1.009	15.372	16.75
P0739	8.21	8/31/2012	32	1.015	14.611	4.35
P0739	8.22	9/5/2012	33	1.008	66.997	140.06
P0739	8.23	9/7/2012	33	1.008	71.493	42.19
P0739	8.46	11/30/2012	35	1.017	5.598	5.96
P0739	8.47	12/3/2012	36	1.021	14.318	10.71
P0739	8.49	12/10/2012	36	1.011	16.064	6.55
P0739	8.56	1/7/2013	37	1.012	17.145	11.44
P0739	8.57	1/11/2013	37	1.021	15.885	17.36
P0739	8.58	1/14/2013	37	1.017	11.805	8.74
P0739	8.59	1/18/2013	37	1.022	23.461	15.14
P0739	8.6	1/21/2013	37	1.017	12.742	18
P0739	8.82	4/10/2013	40	1.025	18.352	26.19
P0739	8.82	4/12/2013	40	1.021	50.104	43.71
P0739	8.84	4/17/2013	40	1.014	14.387	2.89
P0739	8.84	4/19/2013	40	1.019	19.585	9.83
P0739	8.86	4/24/2013	40	1.016	12.493	15.75
P0739	8.86	4/26/2013	40	1.009	9.339	9.5
P0739	9.05	7/3/2013	43	1.013	19.045	28.38
P0739	9.07	7/12/2013	43	1.025	38.496	12.69
P0739	9.11	7/25/2013	43	1.008	5.463	40.5
P0739	9.42	11/15/2013	47	1.01	12.174	9.9
P0739	9.44	11/22/2013	47	1.019	23.638	7.34
P0739	9.45	11/28/2013	47	1.019	18.706	9.83
P0739	9.46	11/29/2013	47	1.017	10.283	7.41
P0739	9.47	12/5/2013	48	1.015	10.406	19.8
P0739	9.48	12/6/2013	48	1.018	13.816	12.25
P0739	9.8	4/3/2014	52	1.02	10.15	8.66
P0739	9.8	4/4/2014	52	1.013	15.642	12.98
P0739	9.83	4/15/2014	52	1.015	10.473	8.85
P0739	9.86	4/24/2014	52	1.014	25.06	16.07
P0739	9.86	4/25/2014	52	1.019	12.082	27.12
P0739	10.21	9/2/2014	57	1.033	27.887	34.09
P0739	10.22	9/3/2014	57	1.017	18.136	10.06
P0739	10.23	9/9/2014	57	1.018	20.673	13
P0739	10.24	9/10/2014	57	1.016	17.864	41.48
P0739	10.29	9/30/2014	57	1.006	32.296	24.37
P0754	9.1	8/29/2012	32	1.017	9.533	22.94
P0754	9.12	9/7/2012	33	1.008	9.483	6
P0754	9.14	9/12/2012	33	1.012	10.432	13.5
P0754	9.14	9/14/2012	33	1.008	12.004	6
P0754	9.18	9/28/2012	33	1.007	9.656	6.86
P0754	9.72	4/12/2013	40	1.013	18.818	29.31
P0754	9.73	4/17/2013	40	1.015	13.219	7.6
P0754	9.75	4/26/2013	40	1.014	4.604	3.43
P0754	9.81	5/15/2013	41	1.014	12.707	5.57
P0754	9.83	5/24/2013	41	1.018	40.046	7.83
P0754	9.85	5/31/2013	41	1.018	11.152	2.67
P0754	10.48	1/17/2014	49	1.019	20.473	17.84
P0754	10.5	1/24/2014	49	1.017	19.09	25.24
P0754	10.52	1/30/2014	49	1.011	16.546	4.36
P0754	10.52	1/31/2014	49	1.006	12.454	8
P0754	10.54	2/6/2014	50	1.008	15.922	6
P0754	10.54	2/7/2014	50	1.016	16.827	3
P0754	11.11	9/2/2014	57	1.016	9.908	8.81
P0754	11.13	9/9/2014	57	1.017	14.669	14.65
P0754	11.13	9/10/2014	57	1.012	13.585	20.5
P0754	11.15	9/16/2014	57	1.01	13.059	13.2
P0754	11.16	9/23/2014	57	1.012	18.019	39.25
P0754	11.18	9/30/2014	57	1.006	34.085	28
P0777	9.26	8/15/2012	32	1.006	10.309	16.12
P0777	9.27	8/17/2012	32	1.02	20.447	15.3
P0777	9.28	8/22/2012	32	1.005	10.416	7.2
P0777	9.31	8/31/2012	32	1.015	13.213	40.35
P0777	9.34	9/14/2012	33	1.006	10.442	6
P0777	9.38	9/26/2012	33	1.008	9.31	38.25
P0777	9.38	9/28/2012	33	1.015	9.35	19.8
P0777	9.67	1/11/2013	37	1.013	11.406	8.13
P0777	9.68	1/14/2013	37	1.019	10.115	12.08
P0777	9.69	1/18/2013	37	1.005	14.008	7.2
P0777	9.72	1/28/2013	37	1.011	11.972	21.89
P0777	9.74	2/4/2013	38	1.017	17.272	2.12
P0777	9.75	2/8/2013	38	1.027	24.893	22.83
P0777	9.77	2/15/2013	38	1.02	16.877	43.54
P0777	9.79	2/22/2013	38	1.012	11.196	18.75
P0777	10.32	9/5/2013	45	1.007	9.455	14.79
P0777	10.32	9/6/2013	45	1.019	12.495	13.38
P0777	10.34	9/12/2013	45	1.027	16.915	7.5
P0777	10.34	9/13/2013	45	1.015	11.591	10.95
P0777	10.36	9/19/2013	45	1.013	10.705	7.27
P0777	10.36	9/20/2013	45	1.018	8.446	2
P0777	10.38	9/26/2013	45	1.012	8.366	3
P0777	10.38	9/27/2013	45	1.015	12.819	9.15
P0777	10.69	1/17/2014	49	1.03	21.015	15.75
P0777	10.7	1/24/2014	49	1.008	19.996	4.5
P0777	10.72	1/30/2014	49	1.013	28	2.77
P0777	10.72	1/31/2014	49	1.01	14.545	27.67
P0777	10.74	2/6/2014	50	1.017	12.525	12.84
P0777	10.74	2/7/2014	50	1.024	18.064	20.91
P0777	10.76	2/13/2014	50	1.014	12.291	5.14
P0777	11	5/12/2014	53	1.027	17.663	30.92
P0777	11.02	5/20/2014	53	1.009	22.283	4
P0777	11.03	5/21/2014	53	1.024	16.253	46.87
P0777	11.05	5/29/2014	53	1.01	10.112	9.9
P0777	11.06	6/4/2014	54	1.019	11.696	33.51
P0777	11.31	9/2/2014	57	1.033	18.151	34.09
P0777	11.31	9/3/2014	57	1.01	11.93	3.6
P0777	11.33	9/10/2014	57	1.008	1.84	18.56
P0777	11.35	9/16/2014	57	1.021	17.476	48.43
P0777	11.35	9/17/2014	57	1.015	7.929	9.3
P0777	11.37	9/23/2014	57	1.007	2.941	5.14
P0813	8.23	11/26/2012	35	1.01	11.315	33.6
P0813	8.6	4/10/2013	40	1.008	20.985	6
P0813	8.64	4/24/2013	40	1.005	35.323	10.8
P0813	8.66	5/1/2013	41	1.012	22.858	27.5
P0813	8.76	6/5/2013	42	1.006	35.006	22.5
P0813	8.76	6/7/2013	42	1.015	2.738	3.2
P0813	8.79	6/19/2013	42	1.007	5.676	6.86
P0813	8.82	6/28/2013	42	1.01	25.43	34.5
P0813	9.1	10/10/2013	46	1.017	4.416	18.71
P0813	9.13	10/18/2013	46	1.015	22.482	16.2
P0813	9.14	10/24/2013	46	1.007	27.037	20.57
P0813	9.14	10/25/2013	46	1.011	13.212	11.45
P0813	9.37	1/17/2014	49	1.012	20.877	4
P0813	9.39	1/23/2014	49	1.011	26.546	32.45
P0813	9.39	1/24/2014	49	1.016	43.593	28.31
P0813	9.41	1/30/2014	49	1.013	18.308	61.85
P0813	9.41	1/31/2014	49	1.012	8.924	12
P0813	9.43	2/6/2014	50	1.014	42.931	27.43
P0813	9.43	2/7/2014	50	1.014	21.499	33
P0813	9.69	5/12/2014	53	1.027	19.27	17.67
P0813	9.71	5/20/2014	53	1.018	20.898	59.5
P0813	9.74	5/29/2014	53	1.009	28.225	10.33
P0813	9.75	6/4/2014	54	1.005	10.201	9.6
P0813	10.02	9/10/2014	57	1.014	6.448	19.93
P0813	10.04	9/16/2014	57	1.012	24.839	16.5
P0813	10.04	9/17/2014	57	1.009	35.595	21.33
P0813	10.06	9/23/2014	57	1.016	38.392	40.5
P0927	9.05	6/14/2013	42	1.017	13.792	42.49
P0927	9.09	6/28/2013	42	1.013	18.03	7.44
P0927	9.11	7/6/2013	43	1.013	10.262	38.42
P0927	9.4	10/18/2013	46	1.012	27.727	10.5
P0927	9.66	1/23/2014	49	1.019	48.94	9.59
P0927	9.66	1/24/2014	49	1.009	36.333	21
P0927	9.68	1/30/2014	49	1.011	23.108	23.52
P0927	9.68	1/31/2014	49	1.013	34.211	50.54
P0927	9.7	2/6/2014	50	1.013	29.314	26.83
P0927	9.7	2/7/2014	50	1.014	50.45	14.62
P0974	9.78	7/3/2013	43	1.017	17.037	30.31
P0974	9.79	7/5/2013	43	1.011	12.696	13.91
P0974	9.8	7/10/2013	43	1.012	15.287	14.06
P0974	9.81	7/12/2013	43	1.012	10.898	24
P0974	9.83	7/19/2013	43	1.012	16.295	6.75
P0974	9.85	7/26/2013	43	1.014	19.863	15.59
P0974	10.25	12/20/2013	48	1.007	26.81	28.61
P0974	10.26	12/26/2013	48	1.01	24.913	28.35
P0974	10.27	12/27/2013	48	1.006	17.247	29.25
P0974	10.34	1/24/2014	49	1.03	26.673	28.05
P0974	10.36	1/31/2014	49	1.01	27.872	11.92
P0974	10.54	4/4/2014	52	1.009	23.788	26.5
P0974	10.59	4/25/2014	52	1.009	20.815	23
P0974	10.85	7/28/2014	55	1.018	28.491	25.25
P0974	10.85	7/29/2014	55	1.011	3.982	3.27
P0974	10.87	8/5/2014	56	1.01	17.48	32.4
P0974	10.87	8/6/2014	56	1.008	18.798	28.41
P0974	10.89	8/12/2014	56	1.01	18.352	4.5
P0974	10.89	8/13/2014	56	1.012	22.232	14.06
P0974	10.91	8/20/2014	56	1.014	30.089	7.39
P0974	10.92	8/21/2014	56	1.01	11.394	32.17
P0980	9.97	4/3/2014	52	1.025	15.253	35.01
P0980	9.97	4/4/2014	52	1.03	19.511	15.82
P0980	10.03	4/24/2014	52	1.02	12.919	32.06
P0980	10.29	7/28/2014	55	1.029	22.961	27.62
P0980	10.29	7/29/2014	55	1.012	21.427	10.5
P0980	10.31	8/5/2014	56	1.01	8.736	4.95
P0980	10.31	8/6/2014	56	1.016	20.506	10.41
P0980	10.35	8/20/2014	56	1.012	20.908	27.56
