# Supplementary material for: A Bayesian Modeling Approach to Optimize Longitudinal Biomarker Sampling Schedules Using Hormonal Data
Source: Am J Hum Biol. 2026 Jul 6;38(7):e70302. doi: 10.1002/ajhb.70302 (PMC13334439; doi:10.1002/ajhb.70302)
Supplement: Supplementary file 2 — Appendix B. [file AJHB-38-e70302-s002.txt]

### Biomarker Sampling Analysis Datasets and Models
### Qom/Toba pubertal testosterone and c-peptide data

## load packages
require(tidyverse)
require(ggplot2)
require(brms)
require(performance)
require(cowplot)
require(splines)

#-----------------------DATA PROCESSING AND DOWNSAMPLING-----------------------#
## navigate to working directory that contains data file, setwd()
dat <- read.csv(file="Appendix_A.csv") # load the data file
dat$age <- as.numeric(dat$age) # read age as a numeric variable
dat$studymonth <- as.numeric(dat$studymonth) #read study month as numeric

## label each sample by ID-specific quarter based on when each individual entered the dataset
ddat <- dat %>% 
  filter(!is.na(studymonth) & testosterone<200 & cpep<120) %>% # filter out very extreme outliers
  group_by(SubID) %>% 
  mutate(diff = studymonth - min(studymonth)) # "diff" indicates within how many months each sample falls from individual entry into dataset

## create "quarter" variable to assign samples to 3-month windows 
ddat$quarter <- cut(ddat$diff, breaks = c(-1,2,5,8,11,14,17,20,23,26,29,32,35,38,41,44), 
                    labels = c("Q1", "Q2", "Q3", "Q4", "Q5", "Q6", "Q7", "Q8", "Q9", "Q10", "Q11", "Q12", "Q13", "Q14", "Q15"))

## count how many samples per quarter, per ID 
fn <- ddat %>% 
  group_by(SubID, quarter) %>% 
  summarize(count = n()) # counts range from 1-11 in these repeated measures
mdat <- merge(ddat, fn, all = TRUE) # merge counts with data
mdat.2 <- mdat %>% 
  filter(count>2 & diff<27) # downsample to quarters with at least 3 samples, first 2 years of data (Q1-Q9) per girl

## downsample to girls with 2 out of 3 annual quarters included (Q1/Q5/Q9)
ann <- c("Q1", "Q5", "Q9") # these are the annual quarters
drop <- mdat.2 %>% 
  filter(quarter %in% ann) %>% 
  select(SubID, quarter) %>% 
  distinct() %>% 
  group_by(SubID) %>% 
  summarise(count = n()) %>% 
  filter(count<2) %>% 
  select(SubID) # ID list to drop

fdat <- mdat.2 %>% 
  filter(!(SubID %in% drop$SubID)) # downsample to girls with 1-2 years data on 3 sample coverage 

## downsample randomly to ONLY 3 samples per quarter, per SubID (function = slice_sample)
## quarterly 3-sample dataset
q3dat <- fdat %>% 
  group_by(SubID, quarter) %>% 
  slice_sample(n = 3) 
## save as csv for subsequent analysis
write.csv(q3dat, file="q3dat.csv") # save file to working directory

## quarterly 2-sample dataset
q2dat <- q3dat %>% 
  group_by(SubID, quarter) %>% 
  slice_sample(n = 2)
write.csv(q2dat, file="q2dat.csv") # save file to working directory

## quarterly 1-sample dataset
q1dat <- q3dat %>% 
  group_by(SubID, quarter) %>% 
  slice_sample(n = 1)
write.csv(q1dat, file="q1dat.csv") # save file to working directory

## biannual 3-sample dataset
biann <- c("Q1", "Q3", "Q5", "Q7", "Q9") # these are the biannual quarters
b3dat <- q3dat %>% 
  filter(quarter %in% biann)
write.csv(b3dat, file="b3dat.csv") # save file to working directory

## biannual 2-sample dataset
b2dat <- b3dat %>% 
  group_by(SubID, quarter) %>% 
  slice_sample(n = 2)
write.csv(b2dat, file="b2dat.csv") # save file to working directory

## biannual 1-sample dataset
b1dat <- b3dat %>% 
  group_by(SubID, quarter) %>% 
  slice_sample(n = 1)
write.csv(b1dat, file="b1dat.csv") # save file to working directory

## annual 3-sample dataset
a3dat <- q3dat %>% 
  filter(quarter %in% ann)
write.csv(a3dat, file="a3dat.csv") # save file to working directory

## annual 2-sample dataset
a2dat <- a3dat %>% 
  group_by(SubID, quarter) %>% 
  slice_sample(n = 2)
write.csv(a2dat, file="a2dat.csv") # save file to working directory

## annual 1-sample dataset
a1dat <- a3dat %>% 
  group_by(SubID, quarter) %>% 
  slice_sample(n = 1)
write.csv(a1dat, file="a1dat.csv") # save file to working directory

#------------------------------DESCRIPTIVE FIGURES-------------------------------#
### Figure S1: plot all individual testosterone and C-peptide measures over time
testo.indiv <- q3dat %>% ggplot(aes(x=age, y=testosterone, group=SubID, color=SubID)) + 
  geom_line(linewidth=0.5) + 
  labs(x="Age (years)", y="Testosterone (ng/ml)") + 
  theme_minimal() + theme(legend.position="none") + 
  theme(plot.background = element_rect(fill = "white", colour = "white"))

cpep.indiv <- q3dat %>% ggplot(aes(x=age, y=cpep, group=SubID, color=SubID)) +
  geom_line(linewidth=0.5) + 
  labs(x="", y="C-peptide (ng/ml)") + 
  theme_minimal() + theme(legend.position="none") +
  theme(plot.background = element_rect(fill = "white", colour = "white"))

plot_grid(cpep.indiv, testo.indiv, nrow=2)  
ggsave("FigureS1.tiff", plot=last_plot(), dpi=300, height=5, width=9, units="in") # save figure as file in working directory

### Figure S2: monthly intra-individual variation in testosterone and C-peptide
## 3 samples per quarter, per person (n=35 girls), up to 9 quarters (2 years)
## plot monthly variation across age

## calculate monthly intra-individual ranges 
testo.qrange <- q3dat %>% # testosterone dataset with 3 monthly samples per quarter
  group_by(SubID, quarter) %>% 
  summarise(max(testosterone)-min(testosterone)) # difference between monthly individual minimum and maximum samples
colnames(testo.qrange)[3] <- "Range" # label as range
testo.qrange$Hormone <- "Testosterone" # specify hormone label for merge below

cpep.qrange <- q3dat %>% # C-peptide dataset with 3 monthly samples per quarter
  group_by(SubID, quarter) %>% 
  summarise(max(cpep)-min(cpep)) # difference between monthly individual minimum and maximum samples
colnames(cpep.qrange)[3] <- "Range" # label as range
cpep.qrange$Hormone <- "C-peptide" # specify hormone label for merge below

month.ranges <- rbind(testo.qrange, cpep.qrange) ##bind together

month.ages <- q3dat %>% ## extract the first age recorded from each individual's quarter of data
  select(SubID, quarter, age) %>% 
  group_by(SubID, quarter) %>% 
  slice_head(n = 1)

month.var <- merge(month.ranges, month.ages, by=c("SubID", "quarter")) # merge hormone ranges with ages by quarter

## Plot monthly intra-individual hormone ranges across age
month.var %>% 
  ggplot(aes(x=age, y=Range)) +
  geom_point(aes(colour = Hormone, alpha=0.8)) +
  scale_colour_manual(values=c("turquoise3", "magenta")) +
  geom_smooth(aes(color = Hormone), method = "lm", se = FALSE) +
  labs(x="Age (years)", y="Monthly hormone range (ng/ml)") +
  ggtitle("Monthly intra-individual variation") +
  scale_alpha(guide = "none") +
  theme_minimal() +
  theme(legend.position = c(0.90,0.13), legend.background = element_rect(linetype="solid", color="black")) 

ggsave("FigureS2.tiff", plot=last_plot(), dpi=300, height=5, width=7, units="in") # save figure as file in working directory

#-----------------------------LINEAR SAMPLING MODELS------------------------------#
## weakly regularizing priors centered on zero (no effect) 
prior <-  c(set_prior("normal(0,10)", class="Intercept"), # model intercept
            set_prior("normal(0,1)", class="b"), # population/fixed-level effects
            set_prior("cauchy(0,1)", class="sd"), # individual/random-level effects
            set_prior("lkj(2)", class = "cor", group = "SubID")) # stronger prior on random effect correlations, lkj>1 makes extreme correlations less likely

## additional annotations on first model only
## testosterone, quarterly 3-sample model
testo.q3 <- brm(testosterone ~ 
                  1 + age + (1+age|SubID), # age as both population/fixed-level and individual/random-level effect with varying intercepts and slopes
                data = q3dat, prior = prior, # dataset processed and prior defined above
                chains = 4, cores = 2, # running 4 MCMC chains on 2 processing cores
                iter = 20000, warmup = 10000, # MCMC chains will sample for 20,000 iterations and discard the first 10,000 draws
                control = list(adapt_delta = 0.999, max_treedepth = 13), # increase MCMC trajectories and samples per iteration to improve sampling performance
                file = "testo.q3") # save the model output, file is in working directory
summary(testo.q3, waic=TRUE) # model summary statistics
testo.q3 %>% plot(combo = c("hist", "trace"), widths = c(1, 1.5),
                  theme = theme_bw(base_size = 10)) # posterior density and trace plots 
pp_check(testo.q3) # posterior predictive check, shows dens_overlay plot by default
## save output to plot population/fixed-level effects
testo.q3.plot <- conditional_effects(testo.q3, "age") 
testo.q3.ce <- as.data.frame(testo.q3.plot$age) # save population age estimates with 95% credible intervals and standard errors
testo.q3.ce$Interval <- "Quarterly" # label as quarterly interval sampling data
testo.q3.ce$Frequency <- "3" # label as 3 samples per quarter
## save output to plot individual/random-level effects
trq3 <- as.data.frame(ranef(testo.q3)) %>% 
  select(c(1,2,5,6)) %>% # extract the 35 random effect intercept and slope estimates and errors
  rownames_to_column()
colnames(trq3) <- c("SubID", "random.int", "random.int.error", "random.slope", "random.slope.error") # label intercept and slope coefficient estimates and standard errors
trq3.rand <- trq3 %>% # individual/random-level stats from testosterone quarterly 3-sample model
  summarise_at(vars(random.int, random.int.error, random.slope, random.slope.error), 
               list(mean=mean, min=min, max=max)) %>% # will also use to plot the average and full range of standard error terms across 35 individual hormone trend estimates
  mutate(interval = "Quarterly") %>% # label as quarterly interval sampling data
  mutate(depth = "3") # label as 3 samples per quarter

## testosterone, quarterly 2-sample model
testo.q2 <- brm(testosterone ~ 
                  1 + age + (1+age|SubID),
                data = q2dat, prior = prior,
                chains = 4, cores = 2,
                iter = 20000, warmup = 10000,
                control = list(adapt_delta = 0.999, max_treedepth = 13),
                file = "testo.q2")
summary(testo.q2, waic=TRUE) 
testo.q2 %>% plot(combo = c("hist", "trace"), widths = c(1, 1.5),
                  theme = theme_bw(base_size = 10))  
pp_check(testo.q2) 
## save output to plot population/fixed-level effects
testo.q2.plot <- conditional_effects(testo.q2, "age") 
testo.q2.ce <- as.data.frame(testo.q2.plot$age) 
testo.q2.ce$Interval <- "Quarterly" 
testo.q2.ce$Frequency <- "2" 
## save output to plot individual/random-level effects
trq2 <- as.data.frame(ranef(testo.q2)) %>% 
  select(c(1,2,5,6)) %>% 
  rownames_to_column()
colnames(trq2) <- c("SubID", "random.int", "random.int.error", "random.slope", "random.slope.error") 
trq2.rand <- trq2 %>% 
  summarise_at(vars(random.int, random.int.error, random.slope, random.slope.error), 
               list(mean=mean, min=min, max=max)) %>% 
  mutate(interval = "Quarterly") %>% 
  mutate(depth = "2") 

## testosterone, quarterly 1-sample model
testo.q1 <- brm(testosterone ~ 
                  1 + age + (1+age|SubID),
                data = q1dat, prior = prior,
                chains = 4, cores = 2,
                iter = 20000, warmup = 10000,
                control = list(adapt_delta = 0.999, max_treedepth = 13),
                file = "testo.q1")
summary(testo.q1, waic=TRUE) 
testo.q1 %>% plot(combo = c("hist", "trace"), widths = c(1, 1.5),
                  theme = theme_bw(base_size = 10))  
pp_check(testo.q1) 
## save output to plot population/fixed-level effects
testo.q1.plot <- conditional_effects(testo.q1, "age") 
testo.q1.ce <- as.data.frame(testo.q1.plot$age) 
testo.q1.ce$Interval <- "Quarterly" 
testo.q1.ce$Frequency <- "1" 
## save output to plot individual/random-level effects
trq1 <- as.data.frame(ranef(testo.q1)) %>% 
  select(c(1,2,5,6)) %>% 
  rownames_to_column()
colnames(trq1) <- c("SubID", "random.int", "random.int.error", "random.slope", "random.slope.error") 
trq1.rand <- trq1 %>% 
  summarise_at(vars(random.int, random.int.error, random.slope, random.slope.error), 
               list(mean=mean, min=min, max=max)) %>%
  mutate(interval = "Quarterly") %>% 
  mutate(depth = "1")

## testosterone, biannual 3-sample model
testo.b3 <- brm(testosterone ~ 
                  1 + age + (1+age|SubID),
                data = b3dat, prior = prior,
                chains = 4, cores = 2,
                iter = 20000, warmup = 10000,
                control = list(adapt_delta = 0.999, max_treedepth = 13),
                file = "testo.b3")
summary(testo.b3, waic=TRUE) 
testo.b3 %>% plot(combo = c("hist", "trace"), widths = c(1, 1.5),
                  theme = theme_bw(base_size = 10))  
pp_check(testo.b3) 
## save output to plot population/fixed-level effects
testo.b3.plot <- conditional_effects(testo.b3, "age") 
testo.b3.ce <- as.data.frame(testo.b3.plot$age) 
testo.b3.ce$Interval <- "Biannual" 
testo.b3.ce$Frequency <- "3" 
## save output to plot individual/random-level effects
trb3 <- as.data.frame(ranef(testo.b3)) %>% 
  select(c(1,2,5,6)) %>% 
  rownames_to_column()
colnames(trb3) <- c("SubID", "random.int", "random.int.error", "random.slope", "random.slope.error") 
trb3.rand <- trb3 %>% 
  summarise_at(vars(random.int, random.int.error, random.slope, random.slope.error), 
               list(mean=mean, min=min, max=max)) %>%
  mutate(interval = "Biannual") %>% 
  mutate(depth = "3")

## testosterone, biannual 2-sample model
testo.b2 <- brm(testosterone ~ 
                  1 + age + (1+age|SubID),
                data = b2dat, prior = prior,
                chains = 4, cores = 2,
                iter = 20000, warmup = 10000,
                control = list(adapt_delta = 0.999, max_treedepth = 13),
                file = "testo.b2")
summary(testo.b2, waic=TRUE) 
testo.b2 %>% plot(combo = c("hist", "trace"), widths = c(1, 1.5),
                  theme = theme_bw(base_size = 10))  
pp_check(testo.b2) 
## save output to plot population/fixed-level effects
testo.b2.plot <- conditional_effects(testo.b2, "age") 
testo.b2.ce <- as.data.frame(testo.b2.plot$age) 
testo.b2.ce$Interval <- "Biannual" 
testo.b2.ce$Frequency <- "2" 
## save output to plot individual/random-level effects
trb2 <- as.data.frame(ranef(testo.b2)) %>% 
  select(c(1,2,5,6)) %>% 
  rownames_to_column()
colnames(trb2) <- c("SubID", "random.int", "random.int.error", "random.slope", "random.slope.error") 
trb2.rand <- trb2 %>% 
  summarise_at(vars(random.int, random.int.error, random.slope, random.slope.error), 
               list(mean=mean, min=min, max=max)) %>%
  mutate(interval = "Biannual") %>% 
  mutate(depth = "2")

## testosterone, biannual 1-sample model
testo.b1 <- brm(testosterone ~ 
                  1 + age + (1+age|SubID),
                data = b1dat, prior = prior,
                chains = 4, cores = 2,
                iter = 20000, warmup = 10000,
                control = list(adapt_delta = 0.999, max_treedepth = 13),
                file = "testo.b1")
summary(testo.b1, waic=TRUE) 
testo.q1 %>% plot(combo = c("hist", "trace"), widths = c(1, 1.5),
                  theme = theme_bw(base_size = 10))  
pp_check(testo.b1) 
## save output to plot population/fixed-level effects
testo.b1.plot <- conditional_effects(testo.b1, "age") 
testo.b1.ce <- as.data.frame(testo.q1.plot$age) 
testo.b1.ce$Interval <- "Biannual" 
testo.b1.ce$Frequency <- "1" 
## save output to plot individual/random-level effects
trb1 <- as.data.frame(ranef(testo.b1)) %>% 
  select(c(1,2,5,6)) %>% 
  rownames_to_column()
colnames(trb1) <- c("SubID", "random.int", "random.int.error", "random.slope", "random.slope.error") 
trb1.rand <- trb1 %>% 
  summarise_at(vars(random.int, random.int.error, random.slope, random.slope.error), 
               list(mean=mean, min=min, max=max)) %>%
  mutate(interval = "Biannual") %>% 
  mutate(depth = "1")

## testosterone, annual 3-sample model
testo.a3 <- brm(testosterone ~ 
                  1 + age + (1+age|SubID),
                data = a3dat, prior = prior,
                chains = 4, cores = 2,
                iter = 20000, warmup = 10000,
                control = list(adapt_delta = 0.999, max_treedepth = 13),
                file = "testo.a3")
summary(testo.a3, waic=TRUE) 
testo.q1 %>% plot(combo = c("hist", "trace"), widths = c(1, 1.5),
                  theme = theme_bw(base_size = 10))  
pp_check(testo.a3) 
## save output to plot population/fixed-level effects
testo.a3.plot <- conditional_effects(testo.a3, "age") 
testo.a3.ce <- as.data.frame(testo.a3.plot$age) 
testo.a3.ce$Interval <- "Annual" 
testo.a3.ce$Frequency <- "3" 
## save output to plot individual/random-level effects
tra3 <- as.data.frame(ranef(testo.a3)) %>% 
  select(c(1,2,5,6)) %>% 
  rownames_to_column()
colnames(tra3) <- c("SubID", "random.int", "random.int.error", "random.slope", "random.slope.error") 
tra3.rand <- tra3 %>% 
  summarise_at(vars(random.int, random.int.error, random.slope, random.slope.error), 
               list(mean=mean, min=min, max=max)) %>%
  mutate(interval = "Annual") %>% 
  mutate(depth = "3")

## testosterone, annual 2-sample model
testo.a2 <- brm(testosterone ~
                  1 + age + (1+age|SubID),
                data = a2dat, prior = prior,
                chains = 4, cores = 2,
                iter = 20000, warmup = 10000,
                control = list(adapt_delta = 0.999, max_treedepth = 13),
                file = "testo.a2")
summary(testo.a2, waic=TRUE) 
testo.a2 %>% plot(combo = c("hist", "trace"), widths = c(1, 1.5),
                  theme = theme_bw(base_size = 10))  
pp_check(testo.a2) 
## save output to plot population/fixed-level effects
testo.a2.plot <- conditional_effects(testo.a2, "age") 
testo.a2.ce <- as.data.frame(testo.a2.plot$age) 
testo.a2.ce$Interval <- "Annual" 
testo.a2.ce$Frequency <- "2" 
## save output to plot individual/random-level effects
tra2 <- as.data.frame(ranef(testo.a2)) %>% 
  select(c(1,2,5,6)) %>% 
  rownames_to_column()
colnames(tra2) <- c("SubID", "random.int", "random.int.error", "random.slope", "random.slope.error") 
tra2.rand <- tra2 %>% 
  summarise_at(vars(random.int, random.int.error, random.slope, random.slope.error), 
               list(mean=mean, min=min, max=max)) %>%
  mutate(interval = "Annual") %>% 
  mutate(depth = "2")

## testosterone, annual 1-sample model
testo.a1 <- brm(testosterone ~
                  1 + age + (1+age|SubID),
                data = a1dat, prior = prior,
                chains = 4, cores = 2,
                iter = 20000, warmup = 10000,
                control = list(adapt_delta = 0.999, max_treedepth = 13),
                file = "testo.a1")
summary(testo.a1, waic=TRUE) 
testo.a1 %>% plot(combo = c("hist", "trace"), widths = c(1, 1.5),
                  theme = theme_bw(base_size = 10))  
pp_check(testo.a1) 
## save output to plot population/fixed-level effects
testo.a1.plot <- conditional_effects(testo.a1, "age") 
testo.a1.ce <- as.data.frame(testo.a1.plot$age) 
testo.a1.ce$Interval <- "Annual" 
testo.a1.ce$Frequency <- "1" 
## save output to plot individual/random-level effects
tra1 <- as.data.frame(ranef(testo.a1)) %>% 
  select(c(1,2,5,6)) %>% 
  rownames_to_column()
colnames(tra1) <- c("SubID", "random.int", "random.int.error", "random.slope", "random.slope.error") 
tra1.rand <- tra1 %>% 
  summarise_at(vars(random.int, random.int.error, random.slope, random.slope.error), 
               list(mean=mean, min=min, max=max)) %>%
  mutate(interval = "Annual") %>% 
  mutate(depth = "1")

## C-peptide, quarterly 3-sample model
cpep.q3 <- brm(cpep ~ 
                 1 + age + (1+age|SubID),
               data = q3dat, prior = prior,
               chains = 4, cores = 2,
               iter = 20000, warmup = 10000,
               control = list(adapt_delta = 0.999, max_treedepth = 13),
               file = "cpep.q3")
summary(cpep.q3, waic=TRUE) 
cpep.q3 %>% plot(combo = c("hist", "trace"), widths = c(1, 1.5),
                  theme = theme_bw(base_size = 10))  
pp_check(cpep.q3) 
## save output to plot population/fixed-level effects
cpep.q3.plot <- conditional_effects(cpep.q3, "age")
cpep.q3.ce <- as.data.frame(cpep.q3.plot$age)
cpep.q3.ce$Interval <- "Quarterly"
cpep.q3.ce$Frequency <- "3"
## save output to plot individual/random-level effects
crq3 <- as.data.frame(ranef(cpep.q3)) %>% 
  select(c(1,2,5,6)) %>% 
  rownames_to_column()
colnames(crq3) <- c("SubID", "random.int", "random.int.error", "random.slope", "random.slope.error") 
crq3.rand <- crq3 %>% 
  summarise_at(vars(random.int, random.int.error, random.slope, random.slope.error), 
               list(mean=mean, min=min, max=max)) %>%
  mutate(interval = "Quarterly") %>% 
  mutate(depth = "3")

## C-peptide, quarterly 2-sample model
cpep.q2 <- brm(cpep ~ 
                 1 + age + (1+age|SubID),
               data = q2dat, prior = prior,
               chains = 4, cores = 2,
               iter = 20000, warmup = 10000,
               control = list(adapt_delta = 0.999, max_treedepth = 13),
               file = "cpep.q2")
summary(cpep.q2, waic=TRUE) 
cpep.q2 %>% plot(combo = c("hist", "trace"), widths = c(1, 1.5),
                 theme = theme_bw(base_size = 10))  
pp_check(cpep.q2) 
## save output to plot population/fixed-level effects
cpep.q2.plot <- conditional_effects(cpep.q2, "age")
cpep.q2.ce <- as.data.frame(cpep.q2.plot$age)
cpep.q2.ce$Interval <- "Quarterly"
cpep.q2.ce$Frequency <- "2"
## save output to plot individual/random-level effects
crq2 <- as.data.frame(ranef(cpep.q2)) %>% 
  select(c(1,2,5,6)) %>% 
  rownames_to_column()
colnames(crq2) <- c("SubID", "random.int", "random.int.error", "random.slope", "random.slope.error") 
crq2.rand <- crq2 %>% 
  summarise_at(vars(random.int, random.int.error, random.slope, random.slope.error), 
               list(mean=mean, min=min, max=max)) %>%
  mutate(interval = "Quarterly") %>% 
  mutate(depth = "2")

## C-peptide, quarterly 1-sample model
cpep.q1 <- brm(cpep ~ 
                 1 + age + (1+age|SubID),
               data = q1dat, prior = prior,
               chains = 4, cores = 2,
               iter = 20000, warmup = 10000,
               control = list(adapt_delta = 0.999, max_treedepth = 13),
               file = "cpep.q1")
summary(cpep.q1, waic=TRUE) 
cpep.q1 %>% plot(combo = c("hist", "trace"), widths = c(1, 1.5),
                 theme = theme_bw(base_size = 10))  
pp_check(cpep.q1) 
## save output to plot population/fixed-level effects
cpep.q1.plot <- conditional_effects(cpep.q1, "age")
cpep.q1.ce <- as.data.frame(cpep.q1.plot$age)
cpep.q1.ce$Interval <- "Quarterly"
cpep.q1.ce$Frequency <- "1"
## save output to plot individual/random-level effects
crq1 <- as.data.frame(ranef(cpep.q1)) %>% 
  select(c(1,2,5,6)) %>% 
  rownames_to_column()
colnames(crq1) <- c("SubID", "random.int", "random.int.error", "random.slope", "random.slope.error") 
crq1.rand <- crq1 %>% 
  summarise_at(vars(random.int, random.int.error, random.slope, random.slope.error), 
               list(mean=mean, min=min, max=max)) %>%  mutate(interval = "Quarterly") %>% 
  mutate(depth = "1")

## C-peptide, biannual 3-sample model
cpep.b3 <- brm(cpep ~ 
                 1 + age + (1+age|SubID),
               data = b3dat, prior = prior,
               chains = 4, cores = 2,
               iter = 20000, warmup = 10000,
               control = list(adapt_delta = 0.999, max_treedepth = 13),
               file = "cpep.b3")
summary(cpep.b3, waic=TRUE) 
cpep.b3 %>% plot(combo = c("hist", "trace"), widths = c(1, 1.5),
                 theme = theme_bw(base_size = 10))  
pp_check(cpep.b3) 
## save output to plot population/fixed-level effects
cpep.b3.plot <- conditional_effects(cpep.b3, "age")
cpep.b3.ce <- as.data.frame(cpep.b3.plot$age)
cpep.b3.ce$Interval <- "Biannual"
cpep.b3.ce$Frequency <- "3"
## save output to plot individual/random-level effects
crb3 <- as.data.frame(ranef(cpep.b3)) %>% 
  select(c(1,2,5,6)) %>% 
  rownames_to_column()
colnames(crb3) <- c("SubID", "random.int", "random.int.error", "random.slope", "random.slope.error") 
crb3.rand <- crb3 %>% 
  summarise_at(vars(random.int, random.int.error, random.slope, random.slope.error), 
               list(mean=mean, min=min, max=max)) %>%
  mutate(interval = "Biannual") %>% 
  mutate(depth = "3")

## C-peptide, biannual 2-sample model
cpep.b2 <- brm(cpep ~ 
                 1 + age + (1+age|SubID),
               data = b2dat, prior = prior,
               chains = 4, cores = 2,
               iter = 20000, warmup = 10000,
               control = list(adapt_delta = 0.999, max_treedepth = 13),
               file = "cpep.b2")
summary(cpep.b2, waic=TRUE) 
cpep.b2 %>% plot(combo = c("hist", "trace"), widths = c(1, 1.5),
                 theme = theme_bw(base_size = 10))  
pp_check(cpep.b2) 
## save output to plot population/fixed-level effects
cpep.b2.plot <- conditional_effects(cpep.b2, "age")
cpep.b2.ce <- as.data.frame(cpep.b2.plot$age)
cpep.b2.ce$Interval <- "Biannual"
cpep.b2.ce$Frequency <- "2"
## save output to plot individual/random-level effects
crb2 <- as.data.frame(ranef(cpep.b2)) %>% 
  select(c(1,2,5,6)) %>% 
  rownames_to_column()
colnames(crb2) <- c("SubID", "random.int", "random.int.error", "random.slope", "random.slope.error") 
crb2.rand <- crb2 %>% 
  summarise_at(vars(random.int, random.int.error, random.slope, random.slope.error), 
               list(mean=mean, min=min, max=max)) %>%
  mutate(interval = "Biannual") %>% 
  mutate(depth = "2")

## C-peptide, biannual 1-sample model
cpep.b1 <- brm(cpep ~ 
                 1 + age + (1+age|SubID),
               data = b1dat, prior = prior,
               chains = 4, cores = 2,
               iter = 20000, warmup = 10000,
               control = list(adapt_delta = 0.999, max_treedepth = 13),
               file = "cpep.b1")
summary(cpep.b1, waic=TRUE) 
cpep.b1 %>% plot(combo = c("hist", "trace"), widths = c(1, 1.5),
                 theme = theme_bw(base_size = 10))  
pp_check(cpep.b1) 
## save output to plot population/fixed-level effects
cpep.b1.plot <- conditional_effects(cpep.b1, "age")
cpep.b1.ce <- as.data.frame(cpep.b1.plot$age)
cpep.b1.ce$Interval <- "Biannual"
cpep.b1.ce$Frequency <- "1"
## save output to plot individual/random-level effects
crb1 <- as.data.frame(ranef(cpep.b1)) %>% 
  select(c(1,2,5,6)) %>% 
  rownames_to_column()
colnames(crb1) <- c("SubID", "random.int", "random.int.error", "random.slope", "random.slope.error") 
crb1.rand <- crb1 %>% 
  summarise_at(vars(random.int, random.int.error, random.slope, random.slope.error), 
               list(mean=mean, min=min, max=max)) %>%
  mutate(interval = "Biannual") %>% 
  mutate(depth = "1")

## C-peptide, annual 3-sample model
cpep.a3 <- brm(cpep ~ 
                 1 + age + (1+age|SubID),
               data = a3dat, prior = prior,
               chains = 4, cores = 2,
               iter = 20000, warmup = 10000,
               control = list(adapt_delta = 0.999, max_treedepth = 13),
               file = "cpep.a3")
summary(cpep.a3, waic=TRUE) 
cpep.a3 %>% plot(combo = c("hist", "trace"), widths = c(1, 1.5),
                 theme = theme_bw(base_size = 10))  
pp_check(cpep.a3) 
## save output to plot population/fixed-level effects
cpep.a3.plot <- conditional_effects(cpep.a3, "age")
cpep.a3.ce <- as.data.frame(cpep.a3.plot$age)
cpep.a3.ce$Interval <- "Annual"
cpep.a3.ce$Frequency <- "3"
## save output to plot individual/random-level effects
cra3 <- as.data.frame(ranef(cpep.a3)) %>% 
  select(c(1,2,5,6)) %>% 
  rownames_to_column()
colnames(cra3) <- c("SubID", "random.int", "random.int.error", "random.slope", "random.slope.error") 
cra3.rand <- cra3 %>% 
  summarise_at(vars(random.int, random.int.error, random.slope, random.slope.error), 
               list(mean=mean, min=min, max=max)) %>%
  mutate(interval = "Annual") %>% 
  mutate(depth = "3")

## C-peptide, annual 2-sample model
cpep.a2 <- brm(cpep ~ 
                 1 + age + (1+age|SubID),
               data = a2dat, prior = prior,
               chains = 4, cores = 2,
               iter = 20000, warmup = 10000,
               control = list(adapt_delta = 0.999, max_treedepth = 13),
               file = "cpep.a2")
summary(cpep.a2, waic=TRUE) 
cpep.a2 %>% plot(combo = c("hist", "trace"), widths = c(1, 1.5),
                 theme = theme_bw(base_size = 10))  
pp_check(cpep.a2) 
## save output to plot population/fixed-level effects
cpep.a2.plot <- conditional_effects(cpep.a2, "age")
cpep.a2.ce <- as.data.frame(cpep.a2.plot$age)
cpep.a2.ce$Interval <- "Annual"
cpep.a2.ce$Frequency <- "2"
## save output to plot individual/random-level effects
cra2 <- as.data.frame(ranef(cpep.a2)) %>% 
  select(c(1,2,5,6)) %>% 
  rownames_to_column()
colnames(cra2) <- c("SubID", "random.int", "random.int.error", "random.slope", "random.slope.error") 
cra2.rand <- cra2 %>% 
  summarise_at(vars(random.int, random.int.error, random.slope, random.slope.error), 
               list(mean=mean, min=min, max=max)) %>%
  mutate(interval = "Annual") %>% 
  mutate(depth = "2")

## C-peptide, annual 1-sample model
cpep.a1 <- brm(cpep ~ 
                 1 + age + (1+age|SubID),
               data = a1dat, prior = prior,
               chains = 4, cores = 2,
               iter = 20000, warmup = 10000,
               control = list(adapt_delta = 0.999, max_treedepth = 13),
               file = "cpep.a1")
summary(cpep.a1, waic=TRUE) 
cpep.a1 %>% plot(combo = c("hist", "trace"), widths = c(1, 1.5),
                 theme = theme_bw(base_size = 10))  
pp_check(cpep.a1) 
## save output to plot population/fixed-level effects
cpep.a1.plot <- conditional_effects(cpep.a1, "age")
cpep.a1.ce <- as.data.frame(cpep.a1.plot$age)
cpep.a1.ce$Interval <- "Annual"
cpep.a1.ce$Frequency <- "1"
## save output to plot individual/random-level effects
cra1 <- as.data.frame(ranef(cpep.a1)) %>% 
  select(c(1,2,5,6)) %>% 
  rownames_to_column()
colnames(cra1) <- c("SubID", "random.int", "random.int.error", "random.slope", "random.slope.error") 
cra1.rand <- cra1 %>% 
  summarise_at(vars(random.int, random.int.error, random.slope, random.slope.error), 
               list(mean=mean, min=min, max=max)) %>%
  mutate(interval = "Annual") %>% 
  mutate(depth = "1")

#-----------------------------LINEAR MODEL PLOTS AND TABLES--------------------------------#

### Table 1: extract brms model results
## add model sample sizes and population-level (fixed) error estimates to individual-level (random) error stats 
## testosterone sampling model results, additional annotations on first model set only
tq3.f <- as.data.frame(fixef(testo.q3)) # extract fixed effect stats to dataframe
rownames(tq3.f) <- c("int", "slope") # rename rows, "age" effect is slope over time
tq3.f2 <- tibble::rownames_to_column(tq3.f) # save rownames as data column
colnames(tq3.f2) <- c("rowname", "mean", "error", "ci.025", "ci.975") # rename columns
tq3.fix <- tq3.f2 %>% pivot_wider(names_from = "rowname", values_from = c("mean", "error", "ci.025", "ci.975")) %>% 
  rename(c("pop.int_mean"=mean_int, "pop.slope_mean"=mean_slope, "pop.int.error"=error_int, "pop.slope.error"=error_slope, "pop.int_025"=ci.025_int, "pop.slope_025"=ci.025_slope, "pop.int_975"=ci.975_int, "pop.slope_975"=ci.975_slope)) %>% 
  mutate(interval="Quarterly", depth="3", hormone="Testosterone") # wide transform and add model labels
tq3.fix$residual <- posterior_summary(as.data.frame(testo.q3)$sigma)[1,1] # sigma contains model residual error
tq3.fix$n_obs <- nrow(q3dat) # add sample size (# of total observations)
  
tq2.f <- as.data.frame(fixef(testo.q2)) 
rownames(tq2.f) <- c("int", "slope") 
tq2.f2 <- tibble::rownames_to_column(tq2.f) 
colnames(tq2.f2) <- c("rowname", "mean", "error", "ci.025", "ci.975") 
tq2.fix <- tq2.f2 %>% pivot_wider(names_from = "rowname", values_from = c("mean", "error", "ci.025", "ci.975")) %>% 
  rename(c("pop.int_mean"=mean_int, "pop.slope_mean"=mean_slope, "pop.int.error"=error_int, "pop.slope.error"=error_slope, "pop.int_025"=ci.025_int, "pop.slope_025"=ci.025_slope, "pop.int_975"=ci.975_int, "pop.slope_975"=ci.975_slope)) %>% 
  mutate(interval="Quarterly", depth="2", hormone="Testosterone") 
tq2.fix$residual <- posterior_summary(as.data.frame(testo.q2)$sigma)[1,1]
tq2.fix$n_obs <- nrow(q2dat)

tq1.f <- as.data.frame(fixef(testo.q1)) 
rownames(tq1.f) <- c("int", "slope") 
tq1.f2 <- tibble::rownames_to_column(tq1.f) 
colnames(tq1.f2) <- c("rowname", "mean", "error", "ci.025", "ci.975") 
tq1.fix <- tq1.f2 %>% pivot_wider(names_from = "rowname", values_from = c("mean", "error", "ci.025", "ci.975")) %>% 
  rename(c("pop.int_mean"=mean_int, "pop.slope_mean"=mean_slope, "pop.int.error"=error_int, "pop.slope.error"=error_slope, "pop.int_025"=ci.025_int, "pop.slope_025"=ci.025_slope, "pop.int_975"=ci.975_int, "pop.slope_975"=ci.975_slope)) %>% 
  mutate(interval="Quarterly", depth="1", hormone="Testosterone") 
tq1.fix$residual <- posterior_summary(as.data.frame(testo.q1)$sigma)[1,1]
tq1.fix$n_obs <- nrow(q1dat)

tb3.f <- as.data.frame(fixef(testo.b3)) 
rownames(tb3.f) <- c("int", "slope") 
tb3.f2 <- tibble::rownames_to_column(tb3.f) 
colnames(tb3.f2) <- c("rowname", "mean", "error", "ci.025", "ci.975") 
tb3.fix <- tb3.f2 %>% pivot_wider(names_from = "rowname", values_from = c("mean", "error", "ci.025", "ci.975")) %>% 
  rename(c("pop.int_mean"=mean_int, "pop.slope_mean"=mean_slope, "pop.int.error"=error_int, "pop.slope.error"=error_slope, "pop.int_025"=ci.025_int, "pop.slope_025"=ci.025_slope, "pop.int_975"=ci.975_int, "pop.slope_975"=ci.975_slope)) %>% 
  mutate(interval="Biannual", depth="3", hormone="Testosterone") 
tb3.fix$residual <- posterior_summary(as.data.frame(testo.b3)$sigma)[1,1]
tb3.fix$n_obs <- nrow(b3dat)

tb2.f <- as.data.frame(fixef(testo.b2)) 
rownames(tb2.f) <- c("int", "slope") 
tb2.f2 <- tibble::rownames_to_column(tb2.f) 
colnames(tb2.f2) <- c("rowname", "mean", "error", "ci.025", "ci.975") 
tb2.fix <- tb2.f2 %>% pivot_wider(names_from = "rowname", values_from = c("mean", "error", "ci.025", "ci.975")) %>% 
  rename(c("pop.int_mean"=mean_int, "pop.slope_mean"=mean_slope, "pop.int.error"=error_int, "pop.slope.error"=error_slope, "pop.int_025"=ci.025_int, "pop.slope_025"=ci.025_slope, "pop.int_975"=ci.975_int, "pop.slope_975"=ci.975_slope)) %>% 
  mutate(interval="Biannual", depth="2", hormone="Testosterone") 
tb2.fix$residual <- posterior_summary(as.data.frame(testo.b2)$sigma)[1,1]
tb2.fix$n_obs <- nrow(b2dat)

tb1.f <- as.data.frame(fixef(testo.b1)) 
rownames(tb1.f) <- c("int", "slope") 
tb1.f2 <- tibble::rownames_to_column(tb1.f) 
colnames(tb1.f2) <- c("rowname", "mean", "error", "ci.025", "ci.975") 
tb1.fix <- tb1.f2 %>% pivot_wider(names_from = "rowname", values_from = c("mean", "error", "ci.025", "ci.975")) %>% 
  rename(c("pop.int_mean"=mean_int, "pop.slope_mean"=mean_slope, "pop.int.error"=error_int, "pop.slope.error"=error_slope, "pop.int_025"=ci.025_int, "pop.slope_025"=ci.025_slope, "pop.int_975"=ci.975_int, "pop.slope_975"=ci.975_slope)) %>% 
  mutate(interval="Biannual", depth="1", hormone="Testosterone") 
tb1.fix$residual <- posterior_summary(as.data.frame(testo.b1)$sigma)[1,1]
tb1.fix$n_obs <- nrow(b1dat)

ta3.f <- as.data.frame(fixef(testo.a3)) 
rownames(ta3.f) <- c("int", "slope") 
ta3.f2 <- tibble::rownames_to_column(ta3.f) 
colnames(ta3.f2) <- c("rowname", "mean", "error", "ci.025", "ci.975") 
ta3.fix <- ta3.f2 %>% pivot_wider(names_from = "rowname", values_from = c("mean", "error", "ci.025", "ci.975")) %>% 
  rename(c("pop.int_mean"=mean_int, "pop.slope_mean"=mean_slope, "pop.int.error"=error_int, "pop.slope.error"=error_slope, "pop.int_025"=ci.025_int, "pop.slope_025"=ci.025_slope, "pop.int_975"=ci.975_int, "pop.slope_975"=ci.975_slope)) %>% 
  mutate(interval="Annual", depth="3", hormone="Testosterone") 
ta3.fix$residual <- posterior_summary(as.data.frame(testo.a3)$sigma)[1,1]
ta3.fix$n_obs <- nrow(a3dat)

ta2.f <- as.data.frame(fixef(testo.a2)) 
rownames(ta2.f) <- c("int", "slope") 
ta2.f2 <- tibble::rownames_to_column(ta2.f) 
colnames(ta2.f2) <- c("rowname", "mean", "error", "ci.025", "ci.975") 
ta2.fix <- ta2.f2 %>% pivot_wider(names_from = "rowname", values_from = c("mean", "error", "ci.025", "ci.975")) %>% 
  rename(c("pop.int_mean"=mean_int, "pop.slope_mean"=mean_slope, "pop.int.error"=error_int, "pop.slope.error"=error_slope, "pop.int_025"=ci.025_int, "pop.slope_025"=ci.025_slope, "pop.int_975"=ci.975_int, "pop.slope_975"=ci.975_slope)) %>% 
  mutate(interval="Annual", depth="2", hormone="Testosterone") 
ta2.fix$residual <- posterior_summary(as.data.frame(testo.a2)$sigma)[1,1]
ta2.fix$n_obs <- nrow(a2dat)

ta1.f <- as.data.frame(fixef(testo.a1)) 
rownames(ta1.f) <- c("int", "slope") 
ta1.f2 <- tibble::rownames_to_column(ta1.f) 
colnames(ta1.f2) <- c("rowname", "mean", "error", "ci.025", "ci.975") 
ta1.fix <- ta1.f2 %>% pivot_wider(names_from = "rowname", values_from = c("mean", "error", "ci.025", "ci.975")) %>% 
  rename(c("pop.int_mean"=mean_int, "pop.slope_mean"=mean_slope, "pop.int.error"=error_int, "pop.slope.error"=error_slope, "pop.int_025"=ci.025_int, "pop.slope_025"=ci.025_slope, "pop.int_975"=ci.975_int, "pop.slope_975"=ci.975_slope)) %>% 
  mutate(interval="Annual", depth="1", hormone="Testosterone") 
ta1.fix$residual <- posterior_summary(as.data.frame(testo.a1)$sigma)[1,1]
ta1.fix$n_obs <- nrow(a1dat)

## merge stats from 9 testosterone sampling models together
testo.fixed <- rbind(tq3.fix, tq2.fix, tq1.fix, tb3.fix, tb2.fix, tb1.fix, ta3.fix, ta2.fix, ta1.fix)
testo.fixed$n_ID <- table(table(unique(q3dat$SubID))) # sample size by ID

## merge summary stats for testosterone individual/random-level effects
testo.rand <- rbind(trq3.rand, trq2.rand, trq1.rand, trb3.rand, trb2.rand, trb1.rand, tra3.rand, tra2.rand, tra1.rand)
testo.rand$hormone <- "Testosterone"

## merge fixed and random stats for testosterone sampling models
testo.merge <- left_join(testo.rand, testo.fixed, by = c("hormone", "interval", "depth"))

## C-peptide model results
cq3.f <- as.data.frame(fixef(cpep.q3)) 
rownames(cq3.f) <- c("int", "slope") 
cq3.f2 <- tibble::rownames_to_column(cq3.f) 
colnames(cq3.f2) <- c("rowname", "mean", "error", "ci.025", "ci.975") 
cq3.fix <- cq3.f2 %>% pivot_wider(names_from = "rowname", values_from = c("mean", "error", "ci.025", "ci.975")) %>% 
  rename(c("pop.int_mean"=mean_int, "pop.slope_mean"=mean_slope, "pop.int.error"=error_int, "pop.slope.error"=error_slope, "pop.int_025"=ci.025_int, "pop.slope_025"=ci.025_slope, "pop.int_975"=ci.975_int, "pop.slope_975"=ci.975_slope)) %>% 
  mutate(interval="Quarterly", depth="3", hormone="C-peptide") 
cq3.fix$residual <- posterior_summary(as.data.frame(cpep.q3)$sigma)[1,1]
cq3.fix$n_obs <- nrow(q3dat)

cq2.f <- as.data.frame(fixef(cpep.q2)) 
rownames(cq2.f) <- c("int", "slope") 
cq2.f2 <- tibble::rownames_to_column(cq2.f) 
colnames(cq2.f2) <- c("rowname", "mean", "error", "ci.025", "ci.975") 
cq2.fix <- cq2.f2 %>% pivot_wider(names_from = "rowname", values_from = c("mean", "error", "ci.025", "ci.975")) %>% 
  rename(c("pop.int_mean"=mean_int, "pop.slope_mean"=mean_slope, "pop.int.error"=error_int, "pop.slope.error"=error_slope, "pop.int_025"=ci.025_int, "pop.slope_025"=ci.025_slope, "pop.int_975"=ci.975_int, "pop.slope_975"=ci.975_slope)) %>% 
  mutate(interval="Quarterly", depth="2", hormone="C-peptide") 
cq2.fix$residual <- posterior_summary(as.data.frame(cpep.q2)$sigma)[1,1]
cq2.fix$n_obs <- nrow(q2dat)

cq1.f <- as.data.frame(fixef(cpep.q1)) 
rownames(cq1.f) <- c("int", "slope") 
cq1.f2 <- tibble::rownames_to_column(cq1.f) 
colnames(cq1.f2) <- c("rowname", "mean", "error", "ci.025", "ci.975") 
cq1.fix <- cq1.f2 %>% pivot_wider(names_from = "rowname", values_from = c("mean", "error", "ci.025", "ci.975")) %>% 
  rename(c("pop.int_mean"=mean_int, "pop.slope_mean"=mean_slope, "pop.int.error"=error_int, "pop.slope.error"=error_slope, "pop.int_025"=ci.025_int, "pop.slope_025"=ci.025_slope, "pop.int_975"=ci.975_int, "pop.slope_975"=ci.975_slope)) %>% 
  mutate(interval="Quarterly", depth="1", hormone="C-peptide") 
cq1.fix$residual <- posterior_summary(as.data.frame(cpep.q1)$sigma)[1,1]
cq1.fix$n_obs <- nrow(q1dat)

cb3.f <- as.data.frame(fixef(cpep.b3)) 
rownames(cb3.f) <- c("int", "slope") 
cb3.f2 <- tibble::rownames_to_column(cb3.f) 
colnames(cb3.f2) <- c("rowname", "mean", "error", "ci.025", "ci.975") 
cb3.fix <- cb3.f2 %>% pivot_wider(names_from = "rowname", values_from = c("mean", "error", "ci.025", "ci.975")) %>% 
  rename(c("pop.int_mean"=mean_int, "pop.slope_mean"=mean_slope, "pop.int.error"=error_int, "pop.slope.error"=error_slope, "pop.int_025"=ci.025_int, "pop.slope_025"=ci.025_slope, "pop.int_975"=ci.975_int, "pop.slope_975"=ci.975_slope)) %>% 
  mutate(interval="Biannual", depth="3", hormone="C-peptide") 
cb3.fix$residual <- posterior_summary(as.data.frame(cpep.b3)$sigma)[1,1]
cb3.fix$n_obs <- nrow(b3dat)

cb2.f <- as.data.frame(fixef(cpep.b2)) 
rownames(cb2.f) <- c("int", "slope") 
cb2.f2 <- tibble::rownames_to_column(cb2.f) 
colnames(cb2.f2) <- c("rowname", "mean", "error", "ci.025", "ci.975") 
cb2.fix <- cb2.f2 %>% pivot_wider(names_from = "rowname", values_from = c("mean", "error", "ci.025", "ci.975")) %>% 
  rename(c("pop.int_mean"=mean_int, "pop.slope_mean"=mean_slope, "pop.int.error"=error_int, "pop.slope.error"=error_slope, "pop.int_025"=ci.025_int, "pop.slope_025"=ci.025_slope, "pop.int_975"=ci.975_int, "pop.slope_975"=ci.975_slope)) %>% 
  mutate(interval="Biannual", depth="2", hormone="C-peptide") 
cb2.fix$residual <- posterior_summary(as.data.frame(cpep.b2)$sigma)[1,1]
cb2.fix$n_obs <- nrow(b2dat)

cb1.f <- as.data.frame(fixef(cpep.b1)) 
rownames(cb1.f) <- c("int", "slope") 
cb1.f2 <- tibble::rownames_to_column(cb1.f) 
colnames(cb1.f2) <- c("rowname", "mean", "error", "ci.025", "ci.975") 
cb1.fix <- cb1.f2 %>% pivot_wider(names_from = "rowname", values_from = c("mean", "error", "ci.025", "ci.975")) %>% 
  rename(c("pop.int_mean"=mean_int, "pop.slope_mean"=mean_slope, "pop.int.error"=error_int, "pop.slope.error"=error_slope, "pop.int_025"=ci.025_int, "pop.slope_025"=ci.025_slope, "pop.int_975"=ci.975_int, "pop.slope_975"=ci.975_slope)) %>% 
  mutate(interval="Biannual", depth="1", hormone="C-peptide") 
cb1.fix$residual <- posterior_summary(as.data.frame(cpep.b1)$sigma)[1,1]
cb1.fix$n_obs <- nrow(b1dat)

ca3.f <- as.data.frame(fixef(cpep.a3)) 
rownames(ca3.f) <- c("int", "slope") 
ca3.f2 <- tibble::rownames_to_column(ca3.f) 
colnames(ca3.f2) <- c("rowname", "mean", "error", "ci.025", "ci.975") 
ca3.fix <- ca3.f2 %>% pivot_wider(names_from = "rowname", values_from = c("mean", "error", "ci.025", "ci.975")) %>% 
  rename(c("pop.int_mean"=mean_int, "pop.slope_mean"=mean_slope, "pop.int.error"=error_int, "pop.slope.error"=error_slope, "pop.int_025"=ci.025_int, "pop.slope_025"=ci.025_slope, "pop.int_975"=ci.975_int, "pop.slope_975"=ci.975_slope)) %>% 
  mutate(interval="Annual", depth="3", hormone="C-peptide") 
ca3.fix$residual <- posterior_summary(as.data.frame(cpep.a3)$sigma)[1,1]
ca3.fix$n_obs <- nrow(a3dat)

ca2.f <- as.data.frame(fixef(cpep.a2)) 
rownames(ca2.f) <- c("int", "slope") 
ca2.f2 <- tibble::rownames_to_column(ca2.f) 
colnames(ca2.f2) <- c("rowname", "mean", "error", "ci.025", "ci.975") 
ca2.fix <- ca2.f2 %>% pivot_wider(names_from = "rowname", values_from = c("mean", "error", "ci.025", "ci.975")) %>% 
  rename(c("pop.int_mean"=mean_int, "pop.slope_mean"=mean_slope, "pop.int.error"=error_int, "pop.slope.error"=error_slope, "pop.int_025"=ci.025_int, "pop.slope_025"=ci.025_slope, "pop.int_975"=ci.975_int, "pop.slope_975"=ci.975_slope)) %>% 
  mutate(interval="Annual", depth="2", hormone="C-peptide") 
ca2.fix$residual <- posterior_summary(as.data.frame(cpep.a2)$sigma)[1,1]
ca2.fix$n_obs <- nrow(a2dat)

ca1.f <- as.data.frame(fixef(cpep.a1)) 
rownames(ca1.f) <- c("int", "slope") 
ca1.f2 <- tibble::rownames_to_column(ca1.f) 
colnames(ca1.f2) <- c("rowname", "mean", "error", "ci.025", "ci.975") 
ca1.fix <- ca1.f2 %>% pivot_wider(names_from = "rowname", values_from = c("mean", "error", "ci.025", "ci.975")) %>% 
  rename(c("pop.int_mean"=mean_int, "pop.slope_mean"=mean_slope, "pop.int.error"=error_int, "pop.slope.error"=error_slope, "pop.int_025"=ci.025_int, "pop.slope_025"=ci.025_slope, "pop.int_975"=ci.975_int, "pop.slope_975"=ci.975_slope)) %>% 
  mutate(interval="Annual", depth="1", hormone="C-peptide") 
ca1.fix$residual <- posterior_summary(as.data.frame(cpep.a1)$sigma)[1,1]
ca1.fix$n_obs <- nrow(a1dat)

## merge stats from 9 C-peptide sampling models together
cpep.fixed <- rbind(cq3.fix, cq2.fix, cq1.fix, cb3.fix, cb2.fix, cb1.fix, ca3.fix, ca2.fix, ca1.fix) 
cpep.fixed$n_ID <- 35
## merge summary stats for C-peptide individual/random-level effects
cpep.rand <- rbind(crq3.rand, crq2.rand, crq1.rand, crb3.rand, crb2.rand, crb1.rand, cra3.rand, cra2.rand, cra1.rand)
cpep.rand$hormone <- "C-peptide"

## merge fixed and random stats for C-peptide sampling models
cpep.merge <- left_join(cpep.rand, cpep.fixed, by = c("hormone", "interval", "depth"))

## merge fixed and random stats together by model
merge.t1 <- rbind(testo.merge, cpep.merge)
## organize for Table 1
Table.1 <- merge.t1[ ,c(15,13,14,26,25,1,5,9,2,6,10,3,7,11,4,8,12,16,20,22,18,17,21,23,19,24)]
view(Table.1) # print to view

### Figure 2: population hormone trends across age (mean estimates w/ 95% credible intervals)
## overlay results from nine sampling models for each hormone (top panel: testosterone, bottom: c-peptide)

## merge model results together and plot with ggplot
## testosterone panel 
testo.pop.plot <- rbind(testo.a1.ce, testo.a2.ce, testo.a3.ce, testo.b1.ce, testo.b2.ce, testo.b3.ce, testo.q1.ce, testo.q2.ce, testo.q3.ce)
testo.pop.ggplot <- ggplot(testo.pop.plot, aes(x=age, y=estimate__, color=Interval)) + theme_minimal() +
  geom_line(size=1.5, aes(linetype=Frequency)) + geom_ribbon(aes(ymin=lower__, ymax=upper__, color=Interval, linetype=Frequency), alpha=0.05, size=0.75) +
  labs(x="Age (years)", y="Testosterone (ng/ml)") + ylim(10,40) +
  scale_colour_manual(values=c("Annual" = "darkslateblue", "Biannual" = "turquoise3", 
                               "Quarterly" = "magenta")) +
  scale_linetype_manual(values=c("1" = "dotted", "2" = "dashed", "3" = "solid"), name="Sample\nDepth") +
  theme(legend.position="top")
testo.pop.ggplot # visualize saved plot object 

## C-peptide panel
cpep.pop.plot <- rbind(cpep.a1.ce, cpep.a2.ce, cpep.a3.ce, cpep.b1.ce, cpep.b2.ce, cpep.b3.ce, cpep.q1.ce, cpep.q2.ce, cpep.q3.ce)
cpep.pop.ggplot <- ggplot(cpep.pop.plot, aes(x=age, y=estimate__, color=Interval)) + theme_minimal() +
  geom_line(size=1.5, aes(linetype=Frequency)) + geom_ribbon(aes(ymin=lower__, ymax=upper__, color=Interval, linetype=Frequency), alpha=0.05, size=0.75) +
  labs(x="Age (years)", y="C-peptide (ng/ml)") + ylim(5,30) +
  scale_colour_manual(values=c("Annual" = "darkslateblue", "Biannual" = "turquoise3", 
                               "Quarterly" = "magenta")) +
  scale_linetype_manual(values=c("1" = "dotted", "2" = "dashed", "3" = "solid"), name="Sample\nDepth") +
  theme(legend.position="none")
cpep.pop.ggplot # visualize saved plot object

## plot as one grid with testosterone panel on top, c-peptide on bottom
plot_grid(testo.pop.ggplot, cpep.pop.ggplot, ncol=1, align="v", axis="l")
ggsave("Figure2.tiff", plot=last_plot(), dpi=300, height=7, width=6, units="in") # save plot to working directory

### Figure 3: individual-level intercept and slope errors from testosterone models
## plot intercept error stats from testo.rand dataframe
Tint.err <- ggplot(data=testo.rand, aes(x=interval, y=random.int.error_mean, 
                                              ymin=random.int.error_min, ymax=random.int.error_max, 
                                              colour=interval, linetype=depth))
Tint.plot <- Tint.err + geom_point(size=3, position = position_dodge(width=0.7)) +
  geom_errorbar(position=position_dodge(width=0.7), width=0.7, size=1.0) +
  scale_linetype_manual(values = c("dotted", "dashed", "solid"), guide="none") +
  scale_colour_manual(values=c("darkslateblue", "turquoise3", "magenta"), guide="none")+
  theme_minimal() +
  ylim(1.5,5.5) +
  ylab("Random intercept error range (ng/ml)") + xlab(NULL) + ggtitle("Testosterone intercept errors") +
  theme(legend.position = "right", legend.background = element_rect(fill = "white")) +
  coord_flip()

## plot testosterone slope error stats from testo.rand dataframe
Tslope.err <- ggplot(data=testo.rand, aes(x=interval, y=random.slope.error_mean, 
                                                ymin=random.slope.error_min, ymax=random.slope.error_max, 
                                                colour=interval, linetype=depth))
Tslope.plot  <- Tslope.err + geom_point(size=3, position = position_dodge(width=0.7)) +
  geom_errorbar(position=position_dodge(width=0.7), width=0.7, size=1.0) +
  scale_linetype_manual(values = c("dotted", "dashed", "solid"), name="Samples") +
  scale_colour_manual(values=c("darkslateblue", "turquoise3", "magenta"), guide="none")+
  theme_minimal() +
  ylim(0.25, 0.75) +
  ylab("Random slope error range (ng/ml)") + xlab(NULL) + ggtitle("Testosterone slope errors") +
  theme(legend.position = c(0.85,0.50), legend.background = element_rect(fill = "white")) +
  coord_flip()

## facet plots for individual-level age intercept and slope errors together
plot_grid(Tint.plot, Tslope.plot, ncol=2)
ggsave("Figure3.tiff", plot=last_plot(), dpi=300, height=6, width=9, units="in") # save plot to working directory

### Figure 4: individual-level intercept and slope errors from C-peptide models
## plot intercept error stats from cpep.rand dataframe
CPint.err <- ggplot(data=cpep.rand, aes(x=interval, y=random.int.error_mean, 
                                              ymin=random.int.error_min, ymax=random.int.error_max, 
                                              colour=interval, linetype=depth))
CPint.plot <- CPint.err + geom_point(size=3, position = position_dodge(width=0.7)) +
  geom_errorbar(position=position_dodge(width=0.7), width=0.7, size=1.0) +
  scale_linetype_manual(values = c("dotted", "dashed", "solid"), guide="none") +
  scale_colour_manual(values=c("darkslateblue", "turquoise3", "magenta"), guide="none")+
  theme_minimal() +
  ylim(1.75,10.25) +
  ylab("Random intercept error range (ng/ml)") + xlab(NULL) + ggtitle("C-peptide intercept errors") +
  theme(legend.position = "right", legend.background = element_rect(fill = "white")) +
  coord_flip()

## plot slope error stats from cpep.rand dataframe
CPslope.err <- ggplot(data=cpep.rand, aes(x=interval, y=random.slope.error_mean, 
                                                ymin=random.slope.error_min, ymax=random.slope.error_max, 
                                                colour=interval, linetype=depth))
CPslope.plot  <- CPslope.err + geom_point(size=3, position = position_dodge(width=0.7)) +
  geom_errorbar(position=position_dodge(width=0.7), width=0.7, size=1.0) +
  scale_linetype_manual(values = c("dotted", "dashed", "solid"), name="Samples") +
  scale_colour_manual(values=c("darkslateblue", "turquoise3", "magenta"), guide="none")+
  theme_minimal() +
  ylim(0.25, 1.25) +
  ylab("Random slope error range (ng/ml)") + xlab(NULL) + ggtitle("C-peptide slope errors") +
  theme(legend.position = c(0.85,0.50), legend.background = element_rect(fill = "white")) +
  coord_flip()

## facet plots for individual-level age intercept and slope errors together
plot_grid(CPint.plot, CPslope.plot, ncol=2)
ggsave("Figure4.tiff", plot=last_plot(), dpi=300, height=6, width=9, units="in") # save plot to working directory

### Figure S3: intra-individual variation in hormone predictions across sampling models
## plotting measures of sampling noise
## predict hormone levels at age 10 across the 9 sampling frequencies, n=35 girls
new.dat <- data.frame(SubID = as.vector(unique(q3dat$SubID)),
                      age = c(10)) # dataframe with individual IDs and age to predict (10)
## Testosterone
pred.tq3 <- as.data.frame(predict(testo.q3, newdata = new.dat, allow_new_levels=TRUE)) # run 'brms' predict function for each sampling model
pred.tq2 <- as.data.frame(predict(testo.q2, newdata = new.dat, allow_new_levels=TRUE))
pred.tq1 <- as.data.frame(predict(testo.q1, newdata = new.dat, allow_new_levels=TRUE))
pred.tb3 <- as.data.frame(predict(testo.b3, newdata = new.dat, allow_new_levels=TRUE))
pred.tb2 <- as.data.frame(predict(testo.b2, newdata = new.dat, allow_new_levels=TRUE))
pred.tb1 <- as.data.frame(predict(testo.b1, newdata = new.dat, allow_new_levels=TRUE))
pred.ta3 <- as.data.frame(predict(testo.a3, newdata = new.dat, allow_new_levels=TRUE))
pred.ta2 <- as.data.frame(predict(testo.a2, newdata = new.dat, allow_new_levels=TRUE))
pred.ta1 <- as.data.frame(predict(testo.a1, newdata = new.dat, allow_new_levels=TRUE))
testo.pred <- data.frame(new.dat$SubID, pred.tq3$Estimate, pred.tq2$Estimate, pred.tq1$Estimate, 
                         pred.tb3$Estimate, pred.tb2$Estimate, pred.tb1$Estimate, 
                         pred.ta3$Estimate, pred.ta2$Estimate, pred.ta1$Estimate) # extract average estimates
colnames(testo.pred) <- c("SubID", "est.q3", "est.q2", "est.q1", "est.b3", "est.b2", "est.b1", "est.a3", "est.a2", "est.a1") # rename columns

testo.pred2 <- testo.pred %>% # calculate the range of estimates across each individual's row
  mutate(min = pmin(est.q3, est.q2, est.q1, est.b3, est.b2, est.b1, est.a3, est.a2, est.a1)) %>% 
  mutate(max = pmax(est.q3, est.q2, est.q1, est.b3, est.b2, est.b1, est.a3, est.a2, est.a1)) %>% 
  mutate(range = max-min) %>% # calculate numeric range of sampling noise across model estimates
  mutate(hormone = "Testosterone") # add hormone label

## C-peptide
pred.cq3 <- as.data.frame(predict(cpep.q3, newdata = new.dat, allow_new_levels=TRUE))
pred.cq2 <- as.data.frame(predict(cpep.q2, newdata = new.dat, allow_new_levels=TRUE))
pred.cq1 <- as.data.frame(predict(cpep.q1, newdata = new.dat, allow_new_levels=TRUE))
pred.cb3 <- as.data.frame(predict(cpep.b3, newdata = new.dat, allow_new_levels=TRUE))
pred.cb2 <- as.data.frame(predict(cpep.b2, newdata = new.dat, allow_new_levels=TRUE))
pred.cb1 <- as.data.frame(predict(cpep.b1, newdata = new.dat, allow_new_levels=TRUE))
pred.ca3 <- as.data.frame(predict(cpep.a3, newdata = new.dat, allow_new_levels = TRUE))
pred.ca2 <- as.data.frame(predict(cpep.a2, newdata = new.dat, allow_new_levels = TRUE))
pred.ca1 <- as.data.frame(predict(cpep.a1, newdata = new.dat, allow_new_levels = TRUE))
cpep.pred <- data.frame(new.dat$SubID, pred.cq3$Estimate, pred.cq2$Estimate, pred.cq1$Estimate, 
                        pred.cb3$Estimate, pred.cb2$Estimate, pred.cb1$Estimate, 
                        pred.ca3$Estimate, pred.ca2$Estimate, pred.ca1$Estimate) # extract the average estimates
colnames(cpep.pred) <- c("SubID", "est.q3", "est.q2", "est.q1", "est.b3", "est.b2", "est.b1", "est.a3", "est.a2", "est.a1") # rename the columns

cpep.pred2 <- cpep.pred %>% ## calculate the range of estimates across each individual's row
  mutate(min = pmin(est.q3, est.q2, est.q1, est.b3, est.b2, est.b1, est.a3, est.a2, est.a1)) %>% 
  mutate(max = pmax(est.q3, est.q2, est.q1, est.b3, est.b2, est.b1, est.a3, est.a2, est.a1)) %>% 
  mutate(range = max-min) %>% # calculate numeric range of sampling noise across model estimates
  mutate(hormone = "C-peptide") # add hormone label

## bind testosterone and C-peptide ranges together
pred10.dat <- rbind(testo.pred2, cpep.pred2)

## violin plot of intra-individual hormone prediction ranges across sampling models 
pred10.dat %>% 
  ggplot(aes(x=hormone, y=range)) +
  geom_violin(aes(fill=hormone, alpha=0.5)) +
  scale_fill_manual(values = c("turquoise3", "magenta")) +
  labs(x="", y="Range of model estimates at age 10 (ng/ml)") +
  ggtitle("Intra-individual sampling model variation") +
  ylim(0,30) +
  theme_minimal() +
  theme(legend.position="none") +
  geom_jitter(height = 0, width = 0.05, size=1.5, alpha=0.7)

ggsave("FigureS3.tiff", plot=last_plot(), dpi=300, height=5, width=6, units="in") # save plot to working directory

### Figure S4: plot one individual's raw observational data with their modeled hormone trajectories overlaid
## plotting 'ID P0345' for the example
iplot <- q3dat %>% 
  filter(SubID=="P0345") %>% 
  select(SubID, quarter, age, testosterone, cpep) # this individual has 24 data points across 9 quarters between ages 8-10

## Testosterone model results, additional annotations on first set only
tdat345.q3 <- data.frame(ranef(testo.q3)) %>% # extracting individual estimates from random-level results
  rownames_to_column() %>% 
  filter(rowname=="P0345") %>% # extract only ID P0345 to plot
  select(c(2,6)) %>% 
  rename(Intercept=1, Slope=2) %>% # label intercept and slope parameters of linear trend
  mutate(Intercept=tq3.f2[1,2] + Intercept) %>% # individual estimates are in relation to the population mean, add together for absolute values
  mutate(Slope=tq3.f2[2,2] + Slope) %>% # individual estimates are in relation to the population mean, add together for absolute values
  mutate(Mod = "Q3") # label with model info
tdat345.q2 <- data.frame(ranef(testo.q2)) %>% 
  rownames_to_column() %>% 
  filter(rowname=="P0345") %>% 
  select(c(2,6)) %>% 
  rename(Intercept=1, Slope=2) %>% 
  mutate(Intercept=tq2.f2[1,2] + Intercept) %>% 
  mutate(Slope=tq2.f2[2,2] + Slope) %>% 
  mutate(Mod = "Q2")
tdat345.q1 <- data.frame(ranef(testo.q1)) %>% 
  rownames_to_column() %>% 
  filter(rowname=="P0345") %>% 
  select(c(2,6)) %>% 
  rename(Intercept=1, Slope=2) %>% 
  mutate(Intercept=tq1.f2[1,2] + Intercept) %>% 
  mutate(Slope=tq1.f2[2,2] + Slope) %>% 
  mutate(Mod = "Q1")
tdat345.b3 <- data.frame(ranef(testo.b3)) %>% 
  rownames_to_column() %>% 
  filter(rowname=="P0345") %>% 
  select(c(2,6)) %>% 
  rename(Intercept=1, Slope=2) %>% 
  mutate(Intercept=tb3.f2[1,2] + Intercept) %>% 
  mutate(Slope=tb3.f2[2,2] + Slope) %>% 
  mutate(Mod = "B3")
tdat345.b2 <- data.frame(ranef(testo.b2)) %>% 
  rownames_to_column() %>% 
  filter(rowname=="P0345") %>% 
  select(c(2,6)) %>% 
  rename(Intercept=1, Slope=2) %>% 
  mutate(Intercept=tb2.f2[1,2] + Intercept) %>% 
  mutate(Slope=tb2.f2[2,2] + Slope) %>% 
  mutate(Mod = "B2")
tdat345.b1 <- data.frame(ranef(testo.b1)) %>% 
  rownames_to_column() %>% 
  filter(rowname=="P0345") %>% 
  select(c(2,6)) %>% 
  rename(Intercept=1, Slope=2) %>% 
  mutate(Intercept=tb1.f2[1,2] + Intercept) %>% 
  mutate(Slope=tb1.f2[2,2] + Slope) %>% 
  mutate(Mod = "B1")
tdat345.a3 <- data.frame(ranef(testo.a3)) %>% 
  rownames_to_column() %>% 
  filter(rowname=="P0345") %>% 
  select(c(2,6)) %>% 
  rename(Intercept=1, Slope=2) %>% 
  mutate(Intercept=ta3.f2[1,2] + Intercept) %>% 
  mutate(Slope=ta3.f2[2,2] + Slope) %>% 
  mutate(Mod = "A3")
tdat345.a2 <- data.frame(ranef(testo.a2)) %>% 
  rownames_to_column() %>% 
  filter(rowname=="P0345") %>% 
  select(c(2,6)) %>% 
  rename(Intercept=1, Slope=2) %>% 
  mutate(Intercept=ta2.f2[1,2] + Intercept) %>% 
  mutate(Slope=ta2.f2[2,2] + Slope) %>% 
  mutate(Mod = "A2")
tdat345.a1 <- data.frame(ranef(testo.a1)) %>% 
  rownames_to_column() %>% 
  filter(rowname=="P0345") %>% 
  select(c(2,6)) %>% 
  rename(Intercept=1, Slope=2) %>% 
  mutate(Intercept=ta1.f2[1,2] + Intercept) %>% 
  mutate(Slope=ta1.f2[2,2] + Slope) %>% 
  mutate(Mod = "A1")

## merge ID P0345's 9 testosterone sampling model trend estimates together
tdat345 <- rbind(tdat345.q3, tdat345.q2, tdat345.q1, tdat345.b3, tdat345.b2, tdat345.b1, tdat345.a3, tdat345.a2, tdat345.a1)

## specify plotting features
colors <- c("darkslateblue", "turquoise3", "magenta")
lines <- c("dotted", "dashed", "solid")

## plot observations as data points with 9 modeled lines overlaid
idplot.testo <- ggplot(data=iplot, aes(x=age, y=testosterone)) + geom_point() + theme_minimal() + 
  geom_abline(aes(intercept = tdat345[1,1], slope = tdat345[1,2], colour="Quarterly", linetype="3"), size=1.0) +
  geom_abline(aes(intercept = tdat345[2,1], slope = tdat345[2,2], colour="Quarterly", linetype="2"), size=1.0) +
  geom_abline(aes(intercept = tdat345[3,1], slope = tdat345[3,2], colour="Quarterly", linetype="1"), size=1.0) + 
  geom_abline(aes(intercept = tdat345[4,1], slope = tdat345[4,2], colour="Biannual", linetype="3"), size=1.0) +
  geom_abline(aes(intercept = tdat345[5,1], slope = tdat345[5,2], colour="Biannual", linetype="2"), size=1.0) +
  geom_abline(aes(intercept = tdat345[6,1], slope = tdat345[6,2], colour="Biannual", linetype="1"), size=1.0) +
  geom_abline(aes(intercept = tdat345[7,1], slope = tdat345[7,2], colour="Annual", linetype="3"), size=1.0) +
  geom_abline(aes(intercept = tdat345[8,1], slope = tdat345[8,2], colour="Annual", linetype="2"), size=1.0) +
  geom_abline(aes(intercept = tdat345[9,1], slope = tdat345[9,2], colour="Annual", linetype="1"), size=1.0) +
  ylab("Testosterone (ng/ml)") + xlab("Age (years)") + ggtitle("ID P0345") +
  scale_color_manual(values=colors, name="Interval") +
  scale_linetype_manual(values=lines, name="Sample\nDepth") +
  theme(legend.position="top")

## C-peptide model results
cdat345.q3 <- data.frame(ranef(cpep.q3)) %>% 
  rownames_to_column() %>% 
  filter(rowname=="P0345") %>% 
  select(c(2,6)) %>% 
  rename(Intercept=1, Slope=2) %>% 
  mutate(Intercept=cq3.f2[1,2] + Intercept) %>% 
  mutate(Slope=cq3.f2[2,2] + Slope) %>% 
  mutate(Mod = "Q3")
cdat345.q2 <- data.frame(ranef(cpep.q2)) %>% 
  rownames_to_column() %>% 
  filter(rowname=="P0345") %>% 
  select(c(2,6)) %>% 
  rename(Intercept=1, Slope=2) %>% 
  mutate(Intercept=cq2.f2[1,2] + Intercept) %>% 
  mutate(Slope=cq2.f2[2,2] + Slope) %>% 
  mutate(Mod = "Q2")
cdat345.q1 <- data.frame(ranef(cpep.q1)) %>% 
  rownames_to_column() %>% 
  filter(rowname=="P0345") %>% 
  select(c(2,6)) %>% 
  rename(Intercept=1, Slope=2) %>% 
  mutate(Intercept=cq1.f2[1,2] + Intercept) %>% 
  mutate(Slope=cq1.f2[2,2] + Slope) %>% 
  mutate(Mod = "Q1")
cdat345.b3 <- data.frame(ranef(cpep.b3)) %>% 
  rownames_to_column() %>% 
  filter(rowname=="P0345") %>% 
  select(c(2,6)) %>% 
  rename(Intercept=1, Slope=2) %>% 
  mutate(Intercept=cb3.f2[1,2] + Intercept) %>% 
  mutate(Slope=cb3.f2[2,2] + Slope) %>% 
  mutate(Mod = "B3")
cdat345.b2 <- data.frame(ranef(cpep.b2)) %>% 
  rownames_to_column() %>% 
  filter(rowname=="P0345") %>% 
  select(c(2,6)) %>% 
  rename(Intercept=1, Slope=2) %>% 
  mutate(Intercept=cb2.f2[1,2] + Intercept) %>% 
  mutate(Slope=cb2.f2[2,2] + Slope) %>% 
  mutate(Mod = "B2")
cdat345.b1 <- data.frame(ranef(cpep.b1)) %>% 
  rownames_to_column() %>% 
  filter(rowname=="P0345") %>% 
  select(c(2,6)) %>% 
  rename(Intercept=1, Slope=2) %>% 
  mutate(Intercept=cb1.f2[1,2] + Intercept) %>% 
  mutate(Slope=cb1.f2[2,2] + Slope) %>% 
  mutate(Mod = "B1")
cdat345.a3 <- data.frame(ranef(cpep.a3)) %>% 
  rownames_to_column() %>% 
  filter(rowname=="P0345") %>% 
  select(c(2,6)) %>% 
  rename(Intercept=1, Slope=2) %>% 
  mutate(Intercept=ca3.f2[1,2] + Intercept) %>% 
  mutate(Slope=ca3.f2[2,2] + Slope) %>% 
  mutate(Mod = "A3")
cdat345.a2 <- data.frame(ranef(cpep.a2)) %>% 
  rownames_to_column() %>% 
  filter(rowname=="P0345") %>% 
  select(c(2,6)) %>% 
  rename(Intercept=1, Slope=2) %>% 
  mutate(Intercept=ca2.f2[1,2] + Intercept) %>% 
  mutate(Slope=ca2.f2[2,2] + Slope) %>% 
  mutate(Mod = "A2")
cdat345.a1 <- data.frame(ranef(cpep.a1)) %>% 
  rownames_to_column() %>% 
  filter(rowname=="P0345") %>% 
  select(c(2,6)) %>% 
  rename(Intercept=1, Slope=2) %>% 
  mutate(Intercept=ca1.f2[1,2] + Intercept) %>% 
  mutate(Slope=ca1.f2[2,2] + Slope) %>% 
  mutate(Mod = "A1")

## merge ID P0345's 9 C-peptide sampling model trend estimates together
cdat345 <- rbind(cdat345.q3, cdat345.q2, cdat345.q1, cdat345.b3, cdat345.b2, cdat345.b1, cdat345.a3, cdat345.a2, cdat345.a1)

## plot observations as data points with 9 modeled lines overlaid
idplot.cpep <- ggplot(data=iplot, aes(x=age, y=cpep)) + geom_point() + theme_minimal() + 
  geom_abline(aes(intercept = cdat345[1,1], slope = cdat345[1,2], colour="Quarterly", linetype="3"), size=1.0) +
  geom_abline(aes(intercept = cdat345[2,1], slope = cdat345[2,2], colour="Quarterly", linetype="2"), size=1.0) +
  geom_abline(aes(intercept = cdat345[3,1], slope = cdat345[3,2], colour="Quarterly", linetype="1"), size=1.0) + 
  geom_abline(aes(intercept = cdat345[4,1], slope = cdat345[4,2], colour="Biannual", linetype="3"), size=1.0) +
  geom_abline(aes(intercept = cdat345[5,1], slope = cdat345[5,2], colour="Biannual", linetype="2"), size=1.0) +
  geom_abline(aes(intercept = cdat345[6,1], slope = cdat345[6,2], colour="Biannual", linetype="1"), size=1.0) +
  geom_abline(aes(intercept = cdat345[7,1], slope = cdat345[7,2], colour="Annual", linetype="3"), size=1.0) +
  geom_abline(aes(intercept = cdat345[8,1], slope = cdat345[8,2], colour="Annual", linetype="2"), size=1.0) +
  geom_abline(aes(intercept = cdat345[9,1], slope = cdat345[9,2], colour="Annual", linetype="1"), size=1.0) +
  ylab("C-peptide (ng/ml)") + xlab("Age (years)") +
  scale_color_manual(values=colors, name="Interval") +
  scale_linetype_manual(values=lines, name="Sample\nDepth") +
  theme(legend.position = "none")

## facet testosterone and C-peptide plots together for ID P0345
plot_grid(idplot.testo, idplot.cpep, ncol=1, align="v", axis="l")
ggsave("FigureS4.tiff", plot=last_plot(), dpi=300, height=7, width=6, units="in") # save plot to working directory

#-----------------------------NONLINEAR SAMPLING MODELS--------------------------------#
### allow population- and individual-level effects to vary non-linearly across age with smoothing splines, function 's'
## testosterone models
testo.q3.gam <- brm(bf(testosterone ~ s(age) + s(age, SubID, bs = "fs")),
                     data = q3dat,
                     chains = 4, cores = 2,
                     iter = 20000, warmup = 10000,
                     control = list(adapt_delta = 0.999, max_treedepth = 13),
                                    file = "testo.q3.gam") # save model output, file is in working directory
summary(testo.q3.gam, waic=TRUE) # model summary statistics
conditional_effects(testo.q3.gam) # visualize nonlinear effects
testo.q3.gam %>% plot(combo = c("hist", "trace"), widths = c(1, 1.5),
                      theme = theme_bw(base_size = 10)) # posterior density and trace plots 
pp_check(testo.q3.gam) 

testo.q2.gam <- brm(bf(testosterone ~ s(age) + s(age, SubID, bs = "fs")),
                    data = q2dat,
                    chains = 4, cores = 2,
                    iter = 20000, warmup = 10000,
                    control = list(adapt_delta = 0.999, max_treedepth = 13),
                    file = "testo.q2.gam") 
summary(testo.q2.gam, waic=TRUE) 
conditional_effects(testo.q2.gam) # visualize nonlinear effects
testo.q2.gam %>% plot(combo = c("hist", "trace"), widths = c(1, 1.5),
                      theme = theme_bw(base_size = 10))  
pp_check(testo.q2.gam) 

testo.q1.gam <- brm(bf(testosterone ~ s(age) + s(age, SubID, bs = "fs")),
                    data = q1dat,
                    chains = 4, cores = 2,
                    iter = 20000, warmup = 10000,
                    control = list(adapt_delta = 0.999, max_treedepth = 13),
                    file = "testo.q1.gam") 
summary(testo.q1.gam, waic=TRUE) 
conditional_effects(testo.q1.gam) # visualize nonlinear effects
testo.q2.gam %>% plot(combo = c("hist", "trace"), widths = c(1, 1.5),
                      theme = theme_bw(base_size = 10))  
pp_check(testo.q1.gam) 

testo.b3.gam <- brm(bf(testosterone ~ s(age) + s(age, SubID, bs = "fs")),
                    data = b3dat,
                    chains = 4, cores = 2,
                    iter = 20000, warmup = 10000,
                    control = list(adapt_delta = 0.999, max_treedepth = 13),
                    file = "testo.b3.gam") 
summary(testo.b3.gam, waic=TRUE) 
conditional_effects(testo.b3.gam) # visualize nonlinear effects
testo.b3.gam %>% plot(combo = c("hist", "trace"), widths = c(1, 1.5),
                      theme = theme_bw(base_size = 10))  
pp_check(testo.b3.gam) 

testo.b2.gam <- brm(bf(testosterone ~ s(age) + s(age, SubID, bs = "fs")),
                    data = b2dat,
                    chains = 4, cores = 2,
                    iter = 20000, warmup = 10000,
                    control = list(adapt_delta = 0.999, max_treedepth = 13),
                    file = "testo.b2.gam") 
summary(testo.b2.gam, waic=TRUE) 
conditional_effects(testo.b2.gam) # visualize nonlinear effects
testo.b2.gam %>% plot(combo = c("hist", "trace"), widths = c(1, 1.5),
                      theme = theme_bw(base_size = 10))  
pp_check(testo.b2.gam) 

testo.b1.gam <- brm(bf(testosterone ~ s(age) + s(age, SubID, bs = "fs")),
                    data = b1dat,
                    chains = 4, cores = 2,
                    iter = 20000, warmup = 10000,
                    control = list(adapt_delta = 0.999, max_treedepth = 13),
                    file = "testo.b1.gam") 
summary(testo.b1.gam, waic=TRUE) 
conditional_effects(testo.b1.gam) # visualize nonlinear effects
testo.b1.gam %>% plot(combo = c("hist", "trace"), widths = c(1, 1.5),
                      theme = theme_bw(base_size = 10))  
pp_check(testo.b1.gam) 

testo.a3.gam <- brm(bf(testosterone ~ s(age) + s(age, SubID, bs = "fs")),
                    data = a3dat,
                    chains = 4, cores = 2,
                    iter = 20000, warmup = 10000,
                    control = list(adapt_delta = 0.999, max_treedepth = 13),
                    file = "testo.a3.gam") 
summary(testo.a3.gam, waic=TRUE) 
conditional_effects(testo.a3.gam) # visualize nonlinear effects
testo.a3.gam %>% plot(combo = c("hist", "trace"), widths = c(1, 1.5),
                      theme = theme_bw(base_size = 10))  
pp_check(testo.a3.gam) 

testo.a2.gam <- brm(bf(testosterone ~ s(age) + s(age, SubID, bs = "fs")),
                    data = a2dat,
                    chains = 4, cores = 2,
                    iter = 20000, warmup = 10000,
                    control = list(adapt_delta = 0.999, max_treedepth = 13),
                    file = "testo.a2.gam") 
summary(testo.a2.gam, waic=TRUE) 
conditional_effects(testo.a2.gam) # visualize nonlinear effects
testo.a2.gam %>% plot(combo = c("hist", "trace"), widths = c(1, 1.5),
                      theme = theme_bw(base_size = 10))  
pp_check(testo.a2.gam) 

testo.a1.gam <- brm(bf(testosterone ~ s(age) + s(age, SubID, bs = "fs")),
                    data = a1dat,
                    chains = 4, cores = 2,
                    iter = 20000, warmup = 10000,
                    control = list(adapt_delta = 0.999, max_treedepth = 13),
                    file = "testo.a1.gam") 
summary(testo.a1.gam, waic=TRUE) 
conditional_effects(testo.a1.gam) # visualize nonlinear effects
testo.a1.gam %>% plot(combo = c("hist", "trace"), widths = c(1, 1.5),
                      theme = theme_bw(base_size = 10))  
pp_check(testo.a1.gam) 

## C-peptide models
cpep.q3.gam <- brm(bf(cpep ~ s(age) + s(age, SubID, bs = "fs")),
                    data = q3dat,
                    chains = 4, cores = 2,
                    iter = 20000, warmup = 10000,
                    control = list(adapt_delta = 0.999, max_treedepth = 13),
                    file = "cpep.q3.gam") # save model output, file is in working directory
summary(cpep.q3.gam, waic=TRUE) # model summary statistics
conditional_effects(cpep.q3.gam) # visualize nonlinear effects
cpep.q3.gam %>% plot(combo = c("hist", "trace"), widths = c(1, 1.5),
                      theme = theme_bw(base_size = 10)) # posterior density and trace plots 
pp_check(cpep.q3.gam) 

cpep.q2.gam <- brm(bf(cpep ~ s(age) + s(age, SubID, bs = "fs")),
                    data = q2dat,
                    chains = 4, cores = 2,
                    iter = 20000, warmup = 10000,
                    control = list(adapt_delta = 0.999, max_treedepth = 13),
                    file = "cpep.q2.gam") 
summary(cpep.q2.gam, waic=TRUE) 
conditional_effects(cpep.q2.gam) # visualize nonlinear effects
cpep.q2.gam %>% plot(combo = c("hist", "trace"), widths = c(1, 1.5),
                      theme = theme_bw(base_size = 10))  
pp_check(cpep.q2.gam) 

cpep.q1.gam <- brm(bf(cpep ~ s(age) + s(age, SubID, bs = "fs")),
                    data = q1dat,
                    chains = 4, cores = 2,
                    iter = 20000, warmup = 10000,
                    control = list(adapt_delta = 0.999, max_treedepth = 13),
                    file = "cpep.q1.gam") 
summary(cpep.q1.gam, waic=TRUE) 
conditional_effects(cpep.q1.gam) # visualize nonlinear effects
cpep.q2.gam %>% plot(combo = c("hist", "trace"), widths = c(1, 1.5),
                      theme = theme_bw(base_size = 10))  
pp_check(cpep.q1.gam) 

cpep.b3.gam <- brm(bf(cpep ~ s(age) + s(age, SubID, bs = "fs")),
                    data = b3dat,
                    chains = 4, cores = 2,
                    iter = 20000, warmup = 10000,
                    control = list(adapt_delta = 0.999, max_treedepth = 13),
                    file = "cpep.b3.gam") 
summary(cpep.b3.gam, waic=TRUE) 
conditional_effects(cpep.b3.gam) # visualize nonlinear effects
cpep.b3.gam %>% plot(combo = c("hist", "trace"), widths = c(1, 1.5),
                      theme = theme_bw(base_size = 10))  
pp_check(cpep.b3.gam) 

cpep.b2.gam <- brm(bf(cpep ~ s(age) + s(age, SubID, bs = "fs")),
                    data = b2dat,
                    chains = 4, cores = 2,
                    iter = 20000, warmup = 10000,
                    control = list(adapt_delta = 0.999, max_treedepth = 13),
                    file = "cpep.b2.gam") 
summary(cpep.b2.gam, waic=TRUE) 
conditional_effects(cpep.b2.gam) # visualize nonlinear effects
cpep.b2.gam %>% plot(combo = c("hist", "trace"), widths = c(1, 1.5),
                      theme = theme_bw(base_size = 10))  
pp_check(cpep.b2.gam) 

cpep.b1.gam <- brm(bf(cpep ~ s(age) + s(age, SubID, bs = "fs")),
                    data = b1dat,
                    chains = 4, cores = 2,
                    iter = 20000, warmup = 10000,
                    control = list(adapt_delta = 0.999, max_treedepth = 13),
                    file = "cpep.b1.gam") 
summary(cpep.b1.gam, waic=TRUE) 
conditional_effects(cpep.b1.gam) # visualize nonlinear effects
cpep.b1.gam %>% plot(combo = c("hist", "trace"), widths = c(1, 1.5),
                      theme = theme_bw(base_size = 10))  
pp_check(cpep.b1.gam) 

cpep.a3.gam <- brm(bf(cpep ~ s(age) + s(age, SubID, bs = "fs")),
                    data = a3dat,
                    chains = 4, cores = 2,
                    iter = 20000, warmup = 10000,
                    control = list(adapt_delta = 0.999, max_treedepth = 13),
                    file = "cpep.a3.gam") 
summary(cpep.a3.gam, waic=TRUE) 
conditional_effects(cpep.a3.gam) # visualize nonlinear effects
cpep.a3.gam %>% plot(combo = c("hist", "trace"), widths = c(1, 1.5),
                      theme = theme_bw(base_size = 10))  
pp_check(cpep.a3.gam) 

cpep.a2.gam <- brm(bf(cpep ~ s(age) + s(age, SubID, bs = "fs")),
                    data = a2dat,
                    chains = 4, cores = 2,
                    iter = 20000, warmup = 10000,
                    control = list(adapt_delta = 0.999, max_treedepth = 13),
                    file = "cpep.a2.gam") 
summary(cpep.a2.gam, waic=TRUE) 
conditional_effects(cpep.a2.gam) # visualize nonlinear effects
cpep.a2.gam %>% plot(combo = c("hist", "trace"), widths = c(1, 1.5),
                      theme = theme_bw(base_size = 10))  
pp_check(cpep.a2.gam) 

cpep.a1.gam <- brm(bf(cpep ~ s(age) + s(age, SubID, bs = "fs")),
                    data = a1dat,
                    chains = 4, cores = 2,
                    iter = 20000, warmup = 10000,
                    control = list(adapt_delta = 0.999, max_treedepth = 13),
                    file = "cpep.a1.gam") 
summary(cpep.a1.gam, waic=TRUE) 
conditional_effects(cpep.a1.gam) # visualize nonlinear effects
cpep.a1.gam %>% plot(combo = c("hist", "trace"), widths = c(1, 1.5),
                      theme = theme_bw(base_size = 10))  
pp_check(cpep.a1.gam) 

#----------------------------NONLINEAR MODEL PLOTS AND TABLES------------------------------#
### Table S2: spline model statistics
tq3.gf <- as.data.frame(fixef(testo.q3.gam)) # extract population intercept and slope stats to dataframe
rownames(tq3.gf) <- c("int", "spline") # rename rows
tq3.gf2 <- tibble::rownames_to_column(tq3.gf) # save rownames as data column
colnames(tq3.gf2) <- c("rowname", "mean", "error", "ci.025", "ci.975") # rename columns
tq3.gtab <- tq3.gf2 %>% pivot_wider(names_from = "rowname", values_from = c("mean", "error", "ci.025", "ci.975")) %>% 
  rename(c("pop.int_mean"=mean_int, "pop.int_025"=ci.025_int, "pop.int_975"=ci.975_int, "pop.int.error"=error_int, 
           "pop.spline_mean"=mean_slope, "pop.spline_025"=ci.025_slope, "pop.spline_975"=ci.975_slope, "pop.spline.error"=error_slope)) %>% 
  mutate(interval="Quarterly", depth="3", hormone="Testosterone") # wide transform and add model labels
tq3.gtab$lambda <- posterior_summary(as.data.frame(testo.q3.gam)$sds_sage_1)
tq3.gtab$sigma <- posterior_summary(as.data.frame(testo.q3.gam)$sigma)[1,1] # sigma contains model residual error
tq3.ispline <- conditional_effects(testo.q3.gam)[[2]] # extract individual spline parameters at age 10
tq3.gtab$indiv.spline.errmean <- mean(tq3.ispline$se__) # mean of individual spline errors
tq3.gtab$indiv.spline.errmin <- min(tq3.ispline$se__) # minimum of individual spline errors
tq3.gtab$indiv.spline.errmax <- max(tq3.ispline$se__) # maximum of individual spline errors 
tq3.gtab$n_obs <- nrow(q3dat) # add sample size (# of total observations)

tq2.gf <- as.data.frame(fixef(testo.q2.gam)) # extract population intercept and slope stats to dataframe
rownames(tq2.gf) <- c("int", "slope") # rename rows
tq2.gf2 <- tibble::rownames_to_column(tq2.gf) # save rownames as data column
colnames(tq2.gf2) <- c("rowname", "mean", "error", "ci.025", "ci.975") # rename columns
tq2.gtab <- tq2.gf2 %>% pivot_wider(names_from = "rowname", values_from = c("mean", "error", "ci.025", "ci.975")) %>% 
  rename(c("pop.int_mean"=mean_int, "pop.int_025"=ci.025_int, "pop.int_975"=ci.975_int, "pop.int.error"=error_int, 
           "pop.spline_mean"=mean_slope, "pop.spline_025"=ci.025_slope, "pop.spline_975"=ci.975_slope, "pop.spline.error"=error_slope)) %>% 
  mutate(interval="Quarterly", depth="2", hormone="Testosterone") # wide transform and add model labels
tq2.gtab$lambda <- posterior_summary(as.data.frame(testo.q2.gam)$sds_sage_1)
tq2.gtab$sigma <- posterior_summary(as.data.frame(testo.q2.gam)$sigma)[1,1] # sigma contains model residual error
tq2.ispline <- conditional_effects(testo.q2.gam)[[2]] # extract individual spline parameters at age 10
tq2.gtab$indiv.spline.errmean <- mean(tq2.ispline$se__) # mean of individual spline errors
tq2.gtab$indiv.spline.errmin <- min(tq2.ispline$se__) # minimum of individual spline errors
tq2.gtab$indiv.spline.errmax <- max(tq2.ispline$se__) # maximum of individual spline errors 
tq2.gtab$n_obs <- nrow(q2dat) # add sample size (# of total observations)

tq1.gf <- as.data.frame(fixef(testo.q1.gam)) # extract population intercept and slope stats to dataframe
rownames(tq1.gf) <- c("int", "slope") # rename rows
tq1.gf2 <- tibble::rownames_to_column(tq1.gf) # save rownames as data column
colnames(tq1.gf2) <- c("rowname", "mean", "error", "ci.025", "ci.975") # rename columns
tq1.gtab <- tq1.gf2 %>% pivot_wider(names_from = "rowname", values_from = c("mean", "error", "ci.025", "ci.975")) %>% 
  rename(c("pop.int_mean"=mean_int, "pop.int_025"=ci.025_int, "pop.int_975"=ci.975_int, "pop.int.error"=error_int, 
           "pop.spline_mean"=mean_slope, "pop.spline_025"=ci.025_slope, "pop.spline_975"=ci.975_slope, "pop.spline.error"=error_slope)) %>% 
  mutate(interval="Quarterly", depth="1", hormone="Testosterone") # wide transform and add model labels
tq1.gtab$lambda <- posterior_summary(as.data.frame(testo.q1.gam)$sds_sage_1)
tq1.gtab$sigma <- posterior_summary(as.data.frame(testo.q1.gam)$sigma)[1,1] # sigma contains model residual error
tq1.ispline <- conditional_effects(testo.q1.gam)[[2]] # extract individual spline parameters at age 10
tq1.gtab$indiv.spline.errmean <- mean(tq1.ispline$se__) # mean of individual spline errors
tq1.gtab$indiv.spline.errmin <- min(tq1.ispline$se__) # minimum of individual spline errors
tq1.gtab$indiv.spline.errmax <- max(tq1.ispline$se__) # maximum of individual spline errors 
tq1.gtab$n_obs <- nrow(q1dat) # add sample size (# of total observations)

tb3.gf <- as.data.frame(fixef(testo.b3.gam)) # extract population intercept and slope stats to dataframe
rownames(tb3.gf) <- c("int", "slope") # rename rows
tb3.gf2 <- tibble::rownames_to_column(tb3.gf) # save rownames as data column
colnames(tb3.gf2) <- c("rowname", "mean", "error", "ci.025", "ci.975") # rename columns
tb3.gtab <- tb3.gf2 %>% pivot_wider(names_from = "rowname", values_from = c("mean", "error", "ci.025", "ci.975")) %>% 
  rename(c("pop.int_mean"=mean_int, "pop.int_025"=ci.025_int, "pop.int_975"=ci.975_int, "pop.int.error"=error_int, 
           "pop.spline_mean"=mean_slope, "pop.spline_025"=ci.025_slope, "pop.spline_975"=ci.975_slope, "pop.spline.error"=error_slope)) %>% 
  mutate(interval="Biannual", depth="3", hormone="Testosterone") # wide transform and add model labels
tb3.gtab$lambda <- posterior_summary(as.data.frame(testo.b3.gam)$sds_sage_1)
tb3.gtab$sigma <- posterior_summary(as.data.frame(testo.b3.gam)$sigma)[1,1] # sigma contains model residual error
tb3.ispline <- conditional_effects(testo.b3.gam)[[2]] # extract individual spline parameters at age 10
tb3.gtab$indiv.spline.errmean <- mean(tb3.ispline$se__) # mean of individual spline errors
tb3.gtab$indiv.spline.errmin <- min(tb3.ispline$se__) # minimum of individual spline errors
tb3.gtab$indiv.spline.errmax <- max(tb3.ispline$se__) # maximum of individual spline errors 
tb3.gtab$n_obs <- nrow(b3dat) # add sample size (# of total observations)

tb2.gf <- as.data.frame(fixef(testo.b2.gam)) # extract population intercept and slope stats to dataframe
rownames(tb2.gf) <- c("int", "slope") # rename rows
tb2.gf2 <- tibble::rownames_to_column(tb2.gf) # save rownames as data column
colnames(tb2.gf2) <- c("rowname", "mean", "error", "ci.025", "ci.975") # rename columns
tb2.gtab <- tb2.gf2 %>% pivot_wider(names_from = "rowname", values_from = c("mean", "error", "ci.025", "ci.975")) %>% 
  rename(c("pop.int_mean"=mean_int, "pop.int_025"=ci.025_int, "pop.int_975"=ci.975_int, "pop.int.error"=error_int, 
           "pop.spline_mean"=mean_slope, "pop.spline_025"=ci.025_slope, "pop.spline_975"=ci.975_slope, "pop.spline.error"=error_slope)) %>% 
  mutate(interval="Biannual", depth="2", hormone="Testosterone") # wide transform and add model labels
tb2.gtab$lambda <- posterior_summary(as.data.frame(testo.b2.gam)$sds_sage_1)
tb2.gtab$sigma <- posterior_summary(as.data.frame(testo.b2.gam)$sigma)[1,1] # sigma contains model residual error
tb2.ispline <- conditional_effects(testo.b2.gam)[[2]] # extract individual spline parameters at age 10
tb2.gtab$indiv.spline.errmean <- mean(tb2.ispline$se__) # mean of individual spline errors
tb2.gtab$indiv.spline.errmin <- min(tb2.ispline$se__) # minimum of individual spline errors
tb2.gtab$indiv.spline.errmax <- max(tb2.ispline$se__) # maximum of individual spline errors 
tb2.gtab$n_obs <- nrow(b2dat) # add sample size (# of total observations)

tb1.gf <- as.data.frame(fixef(testo.b1.gam)) # extract population intercept and slope stats to dataframe
rownames(tb1.gf) <- c("int", "slope") # rename rows
tb1.gf2 <- tibble::rownames_to_column(tb1.gf) # save rownames as data column
colnames(tb1.gf2) <- c("rowname", "mean", "error", "ci.025", "ci.975") # rename columns
tb1.gtab <- tb1.gf2 %>% pivot_wider(names_from = "rowname", values_from = c("mean", "error", "ci.025", "ci.975")) %>% 
  rename(c("pop.int_mean"=mean_int, "pop.int_025"=ci.025_int, "pop.int_975"=ci.975_int, "pop.int.error"=error_int, 
           "pop.spline_mean"=mean_slope, "pop.spline_025"=ci.025_slope, "pop.spline_975"=ci.975_slope, "pop.spline.error"=error_slope)) %>% 
  mutate(interval="Biannual", depth="1", hormone="Testosterone") # wide transform and add model labels
tb1.gtab$lambda <- posterior_summary(as.data.frame(testo.b1.gam)$sds_sage_1)
tb1.gtab$sigma <- posterior_summary(as.data.frame(testo.b1.gam)$sigma)[1,1] # sigma contains model residual error
tb1.ispline <- conditional_effects(testo.b1.gam)[[2]] # extract individual spline parameters at age 10
tb1.gtab$indiv.spline.errmean <- mean(tb1.ispline$se__) # mean of individual spline errors
tb1.gtab$indiv.spline.errmin <- min(tb1.ispline$se__) # minimum of individual spline errors
tb1.gtab$indiv.spline.errmax <- max(tb1.ispline$se__) # maximum of individual spline errors 
tb1.gtab$n_obs <- nrow(b1dat) # add sample size (# of total observations)

ta3.gf <- as.data.frame(fixef(testo.a3.gam)) # extract population intercept and slope stats to dataframe
rownames(ta3.gf) <- c("int", "slope") # rename rows
ta3.gf2 <- tibble::rownames_to_column(ta3.gf) # save rownames as data column
colnames(ta3.gf2) <- c("rowname", "mean", "error", "ci.025", "ci.975") # rename columns
ta3.gtab <- ta3.gf2 %>% pivot_wider(names_from = "rowname", values_from = c("mean", "error", "ci.025", "ci.975")) %>% 
  rename(c("pop.int_mean"=mean_int, "pop.int_025"=ci.025_int, "pop.int_975"=ci.975_int, "pop.int.error"=error_int, 
           "pop.spline_mean"=mean_slope, "pop.spline_025"=ci.025_slope, "pop.spline_975"=ci.975_slope, "pop.spline.error"=error_slope)) %>% 
  mutate(interval="Annual", depth="3", hormone="Testosterone") # wide transform and add model labels
ta3.gtab$lambda <- posterior_summary(as.data.frame(testo.a3.gam)$sds_sage_1)
ta3.gtab$sigma <- posterior_summary(as.data.frame(testo.a3.gam)$sigma)[1,1] # sigma contains model residual error
ta3.ispline <- conditional_effects(testo.a3.gam)[[2]] # extract individual spline parameters at age 10
ta3.gtab$indiv.spline.errmean <- mean(ta3.ispline$se__) # mean of individual spline errors
ta3.gtab$indiv.spline.errmin <- min(ta3.ispline$se__) # minimum of individual spline errors
ta3.gtab$indiv.spline.errmax <- max(ta3.ispline$se__) # maximum of individual spline errors 
ta3.gtab$n_obs <- nrow(a3dat) # add sample size (# of total observations)

ta2.gf <- as.data.frame(fixef(testo.a2.gam)) # extract population intercept and slope stats to dataframe
rownames(ta2.gf) <- c("int", "slope") # rename rows
ta2.gf2 <- tibble::rownames_to_column(ta2.gf) # save rownames as data column
colnames(ta2.gf2) <- c("rowname", "mean", "error", "ci.025", "ci.975") # rename columns
ta2.gtab <- ta2.gf2 %>% pivot_wider(names_from = "rowname", values_from = c("mean", "error", "ci.025", "ci.975")) %>% 
  rename(c("pop.int_mean"=mean_int, "pop.int_025"=ci.025_int, "pop.int_975"=ci.975_int, "pop.int.error"=error_int, 
           "pop.spline_mean"=mean_slope, "pop.spline_025"=ci.025_slope, "pop.spline_975"=ci.975_slope, "pop.spline.error"=error_slope)) %>% 
  mutate(interval="Annual", depth="2", hormone="Testosterone") # wide transform and add model labels
ta2.gtab$lambda <- posterior_summary(as.data.frame(testo.a2.gam)$sds_sage_1)
ta2.gtab$sigma <- posterior_summary(as.data.frame(testo.a2.gam)$sigma)[1,1] # sigma contains model residual error
ta2.ispline <- conditional_effects(testo.a2.gam)[[2]] # extract individual spline parameters at age 10
ta2.gtab$indiv.spline.errmean <- mean(ta2.ispline$se__) # mean of individual spline errors
ta2.gtab$indiv.spline.errmin <- min(ta2.ispline$se__) # minimum of individual spline errors
ta2.gtab$indiv.spline.errmax <- max(ta2.ispline$se__) # maximum of individual spline errors 
ta2.gtab$n_obs <- nrow(a2dat) # add sample size (# of total observations)

ta1.gf <- as.data.frame(fixef(testo.a1.gam)) # extract population intercept and slope stats to dataframe
rownames(ta1.gf) <- c("int", "slope") # rename rows
ta1.gf2 <- tibble::rownames_to_column(ta1.gf) # save rownames as data column
colnames(ta1.gf2) <- c("rowname", "mean", "error", "ci.025", "ci.975") # rename columns
ta1.gtab <- ta1.gf2 %>% pivot_wider(names_from = "rowname", values_from = c("mean", "error", "ci.025", "ci.975")) %>% 
  rename(c("pop.int_mean"=mean_int, "pop.int_025"=ci.025_int, "pop.int_975"=ci.975_int, "pop.int.error"=error_int, 
           "pop.spline_mean"=mean_slope, "pop.spline_025"=ci.025_slope, "pop.spline_975"=ci.975_slope, "pop.spline.error"=error_slope)) %>% 
  mutate(interval="Annual", depth="1", hormone="Testosterone") # wide transform and add model labels
ta1.gtab$lambda <- posterior_summary(as.data.frame(testo.a1.gam)$sds_sage_1)
ta1.gtab$sigma <- posterior_summary(as.data.frame(testo.a1.gam)$sigma)[1,1] # sigma contains model residual error
ta1.ispline <- conditional_effects(testo.a1.gam)[[2]] # extract individual spline parameters at age 10
ta1.gtab$indiv.spline.errmean <- mean(ta1.ispline$se__) # mean of individual spline errors
ta1.gtab$indiv.spline.errmin <- min(ta1.ispline$se__) # minimum of individual spline errors
ta1.gtab$indiv.spline.errmax <- max(ta1.ispline$se__) # maximum of individual spline errors 
ta1.gtab$n_obs <- nrow(a1dat) # add sample size (# of total observations)

cq3.gf <- as.data.frame(fixef(cpep.q3.gam)) # extract population intercept and slope stats to dataframe
rownames(cq3.gf) <- c("int", "slope") # rename rows
cq3.gf2 <- tibble::rownames_to_column(cq3.gf) # save rownames as data column
colnames(cq3.gf2) <- c("rowname", "mean", "error", "ci.025", "ci.975") # rename columns
cq3.gtab <- cq3.gf2 %>% pivot_wider(names_from = "rowname", values_from = c("mean", "error", "ci.025", "ci.975")) %>% 
  rename(c("pop.int_mean"=mean_int, "pop.int_025"=ci.025_int, "pop.int_975"=ci.975_int, "pop.int.error"=error_int, 
           "pop.spline_mean"=mean_slope, "pop.spline_025"=ci.025_slope, "pop.spline_975"=ci.975_slope, "pop.spline.error"=error_slope)) %>% 
  mutate(interval="Quarterly", depth="3", hormone="C-peptide") # wide transform and add model labels
cq3.gtab$lambda <- posterior_summary(as.data.frame(cpep.q3.gam)$sds_sage_1)
cq3.gtab$sigma <- posterior_summary(as.data.frame(cpep.q3.gam)$sigma)[1,1] # sigma contains model residual error
cq3.ispline <- conditional_effects(cpep.q3.gam)[[2]] # extract individual spline parameters at age 10
cq3.gtab$indiv.spline.errmean <- mean(cq3.ispline$se__) # mean of individual spline errors
cq3.gtab$indiv.spline.errmin <- min(cq3.ispline$se__) # minimum of individual spline errors
cq3.gtab$indiv.spline.errmax <- max(cq3.ispline$se__) # maximum of individual spline errors 
cq3.gtab$n_obs <- nrow(q3dat) # add sample size (# of total observations)

cq2.gf <- as.data.frame(fixef(cpep.q2.gam)) # extract population intercept and slope stats to dataframe
rownames(cq2.gf) <- c("int", "slope") # rename rows
cq2.gf2 <- tibble::rownames_to_column(cq2.gf) # save rownames as data column
colnames(cq2.gf2) <- c("rowname", "mean", "error", "ci.025", "ci.975") # rename columns
cq2.gtab <- cq2.gf2 %>% pivot_wider(names_from = "rowname", values_from = c("mean", "error", "ci.025", "ci.975")) %>% 
  rename(c("pop.int_mean"=mean_int, "pop.int_025"=ci.025_int, "pop.int_975"=ci.975_int, "pop.int.error"=error_int, 
           "pop.spline_mean"=mean_slope, "pop.spline_025"=ci.025_slope, "pop.spline_975"=ci.975_slope, "pop.spline.error"=error_slope)) %>% 
  mutate(interval="Quarterly", depth="2", hormone="C-peptide") # wide transform and add model labels
cq2.gtab$lambda <- posterior_summary(as.data.frame(cpep.q2.gam)$sds_sage_1)
cq2.gtab$sigma <- posterior_summary(as.data.frame(cpep.q2.gam)$sigma)[1,1] # sigma contains model residual error
cq2.ispline <- conditional_effects(cpep.q2.gam)[[2]] # extract individual spline parameters at age 10
cq2.gtab$indiv.spline.errmean <- mean(cq2.ispline$se__) # mean of individual spline errors
cq2.gtab$indiv.spline.errmin <- min(cq2.ispline$se__) # minimum of individual spline errors
cq2.gtab$indiv.spline.errmax <- max(cq2.ispline$se__) # maximum of individual spline errors 
cq2.gtab$n_obs <- nrow(q2dat) # add sample size (# of total observations)

cq1.gf <- as.data.frame(fixef(cpep.q1.gam)) # extract population intercept and slope stats to dataframe
rownames(cq1.gf) <- c("int", "slope") # rename rows
cq1.gf2 <- tibble::rownames_to_column(cq1.gf) # save rownames as data column
colnames(cq1.gf2) <- c("rowname", "mean", "error", "ci.025", "ci.975") # rename columns
cq1.gtab <- cq1.gf2 %>% pivot_wider(names_from = "rowname", values_from = c("mean", "error", "ci.025", "ci.975")) %>% 
  rename(c("pop.int_mean"=mean_int, "pop.int_025"=ci.025_int, "pop.int_975"=ci.975_int, "pop.int.error"=error_int, 
           "pop.spline_mean"=mean_slope, "pop.spline_025"=ci.025_slope, "pop.spline_975"=ci.975_slope, "pop.spline.error"=error_slope)) %>% 
  mutate(interval="Quarterly", depth="1", hormone="C-peptide") # wide transform and add model labels
cq1.gtab$lambda <- posterior_summary(as.data.frame(cpep.q1.gam)$sds_sage_1)
cq1.gtab$sigma <- posterior_summary(as.data.frame(cpep.q1.gam)$sigma)[1,1] # sigma contains model residual error
cq1.ispline <- conditional_effects(cpep.q1.gam)[[2]] # extract individual spline parameters at age 10
cq1.gtab$indiv.spline.errmean <- mean(cq1.ispline$se__) # mean of individual spline errors
cq1.gtab$indiv.spline.errmin <- min(cq1.ispline$se__) # minimum of individual spline errors
cq1.gtab$indiv.spline.errmax <- max(cq1.ispline$se__) # maximum of individual spline errors 
cq1.gtab$n_obs <- nrow(q1dat) # add sample size (# of total observations)

cb3.gf <- as.data.frame(fixef(cpep.b3.gam)) # extract population intercept and slope stats to dataframe
rownames(cb3.gf) <- c("int", "slope") # rename rows
cb3.gf2 <- tibble::rownames_to_column(cb3.gf) # save rownames as data column
colnames(cb3.gf2) <- c("rowname", "mean", "error", "ci.025", "ci.975") # rename columns
cb3.gtab <- cb3.gf2 %>% pivot_wider(names_from = "rowname", values_from = c("mean", "error", "ci.025", "ci.975")) %>% 
  rename(c("pop.int_mean"=mean_int, "pop.int_025"=ci.025_int, "pop.int_975"=ci.975_int, "pop.int.error"=error_int, 
           "pop.spline_mean"=mean_slope, "pop.spline_025"=ci.025_slope, "pop.spline_975"=ci.975_slope, "pop.spline.error"=error_slope)) %>% 
  mutate(interval="Biannual", depth="3", hormone="C-peptide") # wide transform and add model labels
cb3.gtab$lambda <- posterior_summary(as.data.frame(cpep.b3.gam)$sds_sage_1)
cb3.gtab$sigma <- posterior_summary(as.data.frame(cpep.b3.gam)$sigma)[1,1] # sigma contains model residual error
cb3.ispline <- conditional_effects(cpep.b3.gam)[[2]] # extract individual spline parameters at age 10
cb3.gtab$indiv.spline.errmean <- mean(cb3.ispline$se__) # mean of individual spline errors
cb3.gtab$indiv.spline.errmin <- min(cb3.ispline$se__) # minimum of individual spline errors
cb3.gtab$indiv.spline.errmax <- max(cb3.ispline$se__) # maximum of individual spline errors 
cb3.gtab$n_obs <- nrow(b3dat) # add sample size (# of total observations)

cb2.gf <- as.data.frame(fixef(cpep.b2.gam)) # extract population intercept and slope stats to dataframe
rownames(cb2.gf) <- c("int", "slope") # rename rows
cb2.gf2 <- tibble::rownames_to_column(cb2.gf) # save rownames as data column
colnames(cb2.gf2) <- c("rowname", "mean", "error", "ci.025", "ci.975") # rename columns
cb2.gtab <- cb2.gf2 %>% pivot_wider(names_from = "rowname", values_from = c("mean", "error", "ci.025", "ci.975")) %>% 
  rename(c("pop.int_mean"=mean_int, "pop.int_025"=ci.025_int, "pop.int_975"=ci.975_int, "pop.int.error"=error_int, 
           "pop.spline_mean"=mean_slope, "pop.spline_025"=ci.025_slope, "pop.spline_975"=ci.975_slope, "pop.spline.error"=error_slope)) %>% 
  mutate(interval="Biannual", depth="2", hormone="C-peptide") # wide transform and add model labels
cb2.gtab$lambda <- posterior_summary(as.data.frame(cpep.b2.gam)$sds_sage_1)
cb2.gtab$sigma <- posterior_summary(as.data.frame(cpep.b2.gam)$sigma)[1,1] # sigma contains model residual error
cb2.ispline <- conditional_effects(cpep.b2.gam)[[2]] # extract individual spline parameters at age 10
cb2.gtab$indiv.spline.errmean <- mean(cb2.ispline$se__) # mean of individual spline errors
cb2.gtab$indiv.spline.errmin <- min(cb2.ispline$se__) # minimum of individual spline errors
cb2.gtab$indiv.spline.errmax <- max(cb2.ispline$se__) # maximum of individual spline errors 
cb2.gtab$n_obs <- nrow(b2dat) # add sample size (# of total observations)


cb1.gf <- as.data.frame(fixef(cpep.b1.gam)) # extract population intercept and slope stats to dataframe
rownames(cb1.gf) <- c("int", "slope") # rename rows
cb1.gf2 <- tibble::rownames_to_column(cb1.gf) # save rownames as data column
colnames(cb1.gf2) <- c("rowname", "mean", "error", "ci.025", "ci.975") # rename columns
cb1.gtab <- cb1.gf2 %>% pivot_wider(names_from = "rowname", values_from = c("mean", "error", "ci.025", "ci.975")) %>% 
  rename(c("pop.int_mean"=mean_int, "pop.int_025"=ci.025_int, "pop.int_975"=ci.975_int, "pop.int.error"=error_int, 
           "pop.spline_mean"=mean_slope, "pop.spline_025"=ci.025_slope, "pop.spline_975"=ci.975_slope, "pop.spline.error"=error_slope)) %>% 
  mutate(interval="Biannual", depth="1", hormone="C-peptide") # wide transform and add model labels
cb1.gtab$lambda <- posterior_summary(as.data.frame(cpep.b1.gam)$sds_sage_1)
cb1.gtab$sigma <- posterior_summary(as.data.frame(cpep.b1.gam)$sigma)[1,1] # sigma contains model residual error
cb1.ispline <- conditional_effects(cpep.b1.gam)[[2]] # extract individual spline parameters at age 10
cb1.gtab$indiv.spline.errmean <- mean(cb1.ispline$se__) # mean of individual spline errors
cb1.gtab$indiv.spline.errmin <- min(cb1.ispline$se__) # minimum of individual spline errors
cb1.gtab$indiv.spline.errmax <- max(cb1.ispline$se__) # maximum of individual spline errors 
cb1.gtab$n_obs <- nrow(b1dat) # add sample size (# of total observations)

ca3.gf <- as.data.frame(fixef(cpep.a3.gam)) # extract population intercept and slope stats to dataframe
rownames(ca3.gf) <- c("int", "slope") # rename rows
ca3.gf2 <- tibble::rownames_to_column(ca3.gf) # save rownames as data column
colnames(ca3.gf2) <- c("rowname", "mean", "error", "ci.025", "ci.975") # rename columns
ca3.gtab <- ca3.gf2 %>% pivot_wider(names_from = "rowname", values_from = c("mean", "error", "ci.025", "ci.975")) %>% 
  rename(c("pop.int_mean"=mean_int, "pop.int_025"=ci.025_int, "pop.int_975"=ci.975_int, "pop.int.error"=error_int, 
           "pop.spline_mean"=mean_slope, "pop.spline_025"=ci.025_slope, "pop.spline_975"=ci.975_slope, "pop.spline.error"=error_slope)) %>% 
  mutate(interval="Annual", depth="3", hormone="C-peptide") # wide transform and add model labels
ca3.gtab$lambda <- posterior_summary(as.data.frame(cpep.a3.gam)$sds_sage_1)
ca3.gtab$sigma <- posterior_summary(as.data.frame(cpep.a3.gam)$sigma)[1,1] # sigma contains model residual error
ca3.ispline <- conditional_effects(cpep.a3.gam)[[2]] # extract individual spline parameters at age 10
ca3.gtab$indiv.spline.errmean <- mean(ca3.ispline$se__) # mean of individual spline errors
ca3.gtab$indiv.spline.errmin <- min(ca3.ispline$se__) # minimum of individual spline errors
ca3.gtab$indiv.spline.errmax <- max(ca3.ispline$se__) # maximum of individual spline errors 
ca3.gtab$n_obs <- nrow(a3dat) # add sample size (# of total observations)

ca2.gf <- as.data.frame(fixef(cpep.a2.gam)) # extract population intercept and slope stats to dataframe
rownames(ca2.gf) <- c("int", "slope") # rename rows
ca2.gf2 <- tibble::rownames_to_column(ca2.gf) # save rownames as data column
colnames(ca2.gf2) <- c("rowname", "mean", "error", "ci.025", "ci.975") # rename columns
ca2.gtab <- ca2.gf2 %>% pivot_wider(names_from = "rowname", values_from = c("mean", "error", "ci.025", "ci.975")) %>% 
  rename(c("pop.int_mean"=mean_int, "pop.int_025"=ci.025_int, "pop.int_975"=ci.975_int, "pop.int.error"=error_int, 
           "pop.spline_mean"=mean_slope, "pop.spline_025"=ci.025_slope, "pop.spline_975"=ci.975_slope, "pop.spline.error"=error_slope)) %>% 
  mutate(interval="Annual", depth="2", hormone="C-peptide") # wide transform and add model labels
ca2.gtab$lambda <- posterior_summary(as.data.frame(cpep.a2.gam)$sds_sage_1)
ca2.gtab$sigma <- posterior_summary(as.data.frame(cpep.a2.gam)$sigma)[1,1] # sigma contains model residual error
ca2.ispline <- conditional_effects(cpep.a2.gam)[[2]] # extract individual spline parameters at age 10
ca2.gtab$indiv.spline.errmean <- mean(ca2.ispline$se__) # mean of individual spline errors
ca2.gtab$indiv.spline.errmin <- min(ca2.ispline$se__) # minimum of individual spline errors
ca2.gtab$indiv.spline.errmax <- max(ca2.ispline$se__) # maximum of individual spline errors 
ca2.gtab$n_obs <- nrow(a2dat) # add sample size (# of total observations)

ca1.gf <- as.data.frame(fixef(cpep.a1.gam)) # extract population intercept and slope stats to dataframe
rownames(ca1.gf) <- c("int", "slope") # rename rows
ca1.gf2 <- tibble::rownames_to_column(ca1.gf) # save rownames as data column
colnames(ca1.gf2) <- c("rowname", "mean", "error", "ci.025", "ci.975") # rename columns
ca1.gtab <- ca1.gf2 %>% pivot_wider(names_from = "rowname", values_from = c("mean", "error", "ci.025", "ci.975")) %>% 
  rename(c("pop.int_mean"=mean_int, "pop.int_025"=ci.025_int, "pop.int_975"=ci.975_int, "pop.int.error"=error_int, 
           "pop.spline_mean"=mean_slope, "pop.spline_025"=ci.025_slope, "pop.spline_975"=ci.975_slope, "pop.spline.error"=error_slope)) %>% 
  mutate(interval="Annual", depth="1", hormone="C-peptide") # wide transform and add model labels
ca1.gtab$lambda <- posterior_summary(as.data.frame(cpep.a1.gam)$sds_sage_1)
ca1.gtab$sigma <- posterior_summary(as.data.frame(cpep.a1.gam)$sigma)[1,1] # sigma contains model residual error
ca1.ispline <- conditional_effects(cpep.a1.gam)[[2]] # extract individual spline parameters at age 10
ca1.gtab$indiv.spline.errmean <- mean(ca1.ispline$se__) # mean of individual spline errors
ca1.gtab$indiv.spline.errmin <- min(ca1.ispline$se__) # minimum of individual spline errors
ca1.gtab$indiv.spline.errmax <- max(ca1.ispline$se__) # maximum of individual spline errors 
ca1.gtab$n_obs <- nrow(a1dat) # add sample size (# of total observations)

table.nl <- rbind(ta1.gtab, ta2.gtab, ta3.gtab, tb1.gtab, tb2.gtab, tb3.gtab, tq1.gtab, tq2.gtab, tq3.gtab,
                  ca1.gtab, ca2.gtab, ca3.gtab, cb1.gtab, cb2.gtab, cb3.gtab, cq1.gtab, cq2.gtab, cq3.gtab)

table.nl.save <- table.nl[,c(11,9,10,17,14,15,16,1,5,7,3,2,6,8,4,12,13)]
write.csv(table.nl.save, "TableS2.csv") # save table as csv in working directory

### Figure S5: nonlinear population-level hormone trends across age (mean splines w/ 95% credible intervals)
## overlay results from nine sampling models for each hormone (top panel: testosterone, bottom: c-peptide)

## extract and merge testosterone model results together 
testo.q3.gplot <- conditional_effects(testo.q3.gam)[[1]]
testo.q3.gplot$Interval <- "Quarterly" 
testo.q3.gplot$Frequency <- "3" 
testo.q2.gplot <- conditional_effects(testo.q2.gam)[[1]]
testo.q2.gplot$Interval <- "Quarterly" 
testo.q2.gplot$Frequency <- "2" 
testo.q1.gplot <- conditional_effects(testo.q1.gam)[[1]]
testo.q1.gplot$Interval <- "Quarterly" 
testo.q1.gplot$Frequency <- "1" 
testo.b3.gplot <- conditional_effects(testo.b3.gam)[[1]]
testo.b3.gplot$Interval <- "Biannual" 
testo.b3.gplot$Frequency <- "3" 
testo.b2.gplot <- conditional_effects(testo.b2.gam)[[1]]
testo.b2.gplot$Interval <- "Biannual" 
testo.b2.gplot$Frequency <- "2" 
testo.b1.gplot <- conditional_effects(testo.b1.gam)[[1]]
testo.b1.gplot$Interval <- "Biannual" 
testo.b1.gplot$Frequency <- "1" 
testo.a3.gplot <- conditional_effects(testo.a3.gam)[[1]]
testo.a3.gplot$Interval <- "Annual" 
testo.a3.gplot$Frequency <- "3" 
testo.a2.gplot <- conditional_effects(testo.a2.gam)[[1]]
testo.a2.gplot$Interval <- "Annual" 
testo.a2.gplot$Frequency <- "2" 
testo.a1.gplot <- conditional_effects(testo.a1.gam)[[1]]
testo.a1.gplot$Interval <- "Annual" 
testo.a1.gplot$Frequency <- "1" 
# merge to plot together
testo.pop.gplot <- rbind(testo.q3.gplot, testo.q2.gplot, testo.q1.gplot, testo.b3.gplot, testo.b2.gplot, testo.b1.gplot, testo.a3.gplot, testo.a2.gplot, testo.a1.gplot)
# testosterone panel
testo.gam.plot <- ggplot(testo.pop.gplot, aes(x=age, y=estimate__, color=Interval)) + theme_minimal() +
  geom_smooth(size=1.5, aes(linetype=Frequency)) + geom_ribbon(aes(ymin=lower__, ymax=upper__, color=Interval, linetype=Frequency), alpha=0.05, size=0.75) +
  labs(x="Age (years)", y="Testosterone (ng/ml)") + ylim(0,50) +
  scale_colour_manual(values=c("Annual" = "darkslateblue", "Biannual" = "turquoise3", 
                               "Quarterly" = "magenta")) +
  scale_linetype_manual(values=c("1" = "dotted", "2" = "dashed", "3" = "solid"), name="Sample\nDepth") +
  theme(legend.position="top")
testo.pop.ggplot # visualize saved plot object 

## extract and merge C-peptide model results together 
cpep.q3.gplot <- conditional_effects(cpep.q3.gam)[[1]]
cpep.q3.gplot$Interval <- "Quarterly" 
cpep.q3.gplot$Frequency <- "3" 
cpep.q2.gplot <- conditional_effects(cpep.q2.gam)[[1]]
cpep.q2.gplot$Interval <- "Quarterly" 
cpep.q2.gplot$Frequency <- "2" 
cpep.q1.gplot <- conditional_effects(cpep.q1.gam)[[1]]
cpep.q1.gplot$Interval <- "Quarterly" 
cpep.q1.gplot$Frequency <- "1" 
cpep.b3.gplot <- conditional_effects(cpep.b3.gam)[[1]]
cpep.b3.gplot$Interval <- "Biannual" 
cpep.b3.gplot$Frequency <- "3" 
cpep.b2.gplot <- conditional_effects(cpep.b2.gam)[[1]]
cpep.b2.gplot$Interval <- "Biannual" 
cpep.b2.gplot$Frequency <- "2" 
cpep.b1.gplot <- conditional_effects(cpep.b1.gam)[[1]]
cpep.b1.gplot$Interval <- "Biannual" 
cpep.b1.gplot$Frequency <- "1" 
cpep.a3.gplot <- conditional_effects(cpep.a3.gam)[[1]]
cpep.a3.gplot$Interval <- "Annual" 
cpep.a3.gplot$Frequency <- "3" 
cpep.a2.gplot <- conditional_effects(cpep.a2.gam)[[1]]
cpep.a2.gplot$Interval <- "Annual" 
cpep.a2.gplot$Frequency <- "2" 
cpep.a1.gplot <- conditional_effects(cpep.a1.gam)[[1]]
cpep.a1.gplot$Interval <- "Annual" 
cpep.a1.gplot$Frequency <- "1" 
## merge to plot together
cpep.pop.gplot <- rbind(cpep.q3.gplot, cpep.q2.gplot, cpep.q1.gplot, cpep.b3.gplot, cpep.b2.gplot, cpep.b1.gplot, cpep.a3.gplot, cpep.a2.gplot, cpep.a1.gplot)
# C-peptide panel 
cpep.gam.plot <- ggplot(cpep.pop.gplot, aes(x=age, y=estimate__, color=Interval)) + theme_minimal() +
  geom_smooth(size=1.5, aes(linetype=Frequency)) + geom_ribbon(aes(ymin=lower__, ymax=upper__, color=Interval, linetype=Frequency), alpha=0.05, size=0.75) +
  labs(x="Age (years)", y="C-peptide (ng/ml)") + ylim(0,50) +
  scale_colour_manual(values=c("Annual" = "darkslateblue", "Biannual" = "turquoise3", 
                               "Quarterly" = "magenta")) +
  scale_linetype_manual(values=c("1" = "dotted", "2" = "dashed", "3" = "solid"), name="Sample\nDepth") +
  theme(legend.position="none")
cpep.gam.plot # visualize saved plot object

## plot as one grid with testosterone panel on top, c-peptide on bottom
plot_grid(testo.gam.plot, cpep.gam.plot, ncol=1, align="v", axis="l")
ggsave("FigureS5.tiff", plot=last_plot(), dpi=300, height=7, width=6, units="in") # save plot to working directory

### Figure S6: nonlinear individual spline error ranges (n=35 individuals) 
## extract individual testosterone spline errors and plot
testo.tabnl <- subset(table.nl, Hormone=="Testosterone")
Tspline.err <- ggplot(data=testo.tabnl, aes(x=Interval, y=indiv.spline.errmean, 
                                          ymin=indiv.spline.errmin, ymax=indiv.spline.errmax, 
                                          colour=Interval, linetype=as.factor(Depth)))
Tspline.err.plot  <- Tspline.err + geom_point(size=3, position = position_dodge(width=0.7)) +
  geom_errorbar(position=position_dodge(width=0.7), width=0.7, size=1.0) +
  scale_linetype_manual(values = c("dotted", "dashed", "solid"), name="Samples") +
  scale_colour_manual(values=c("darkslateblue", "turquoise3", "magenta"), guide="none")+
  theme_minimal() +
  ylim(2, 9) +
  ylab("Individual spline error range (ng/ml)") + xlab(NULL) + ggtitle("Testosterone spline errors") +
  theme(legend.position = "none") +
  coord_flip()

## extract individual C-peptide spline errors and plot
cpep.tabnl <- subset(table.nl, Hormone=="C-peptide")
Cspline.err <- ggplot(data=cpep.tabnl, aes(x=Interval, y=indiv.spline.errmean,
                                           ymin=indiv.spline.errmin, ymax=indiv.spline.errmax,
                                           colour=Interval, linetype=as.factor(Depth)))
Cspline.err.plot <- Cspline.err + geom_point(size=3, position = position_dodge(width=0.7)) +
  geom_errorbar(position=position_dodge(width=0.7), width=0.7, size=1.0) +
  scale_linetype_manual(values = c("dotted", "dashed", "solid"), name="Samples") +
  scale_colour_manual(values=c("darkslateblue", "turquoise3", "magenta"), guide="none")+
  theme_minimal() +
  ylim(1, 3.5) +
  ylab("Individual spline error range (ng/ml)") + xlab(NULL) + ggtitle("C-peptide spline errors") +
  theme(legend.position = c(0.85,0.50), legend.background = element_rect(fill = "white")) +
  coord_flip()

## facet testosterone and C-peptide plots for individual-level spline errors together
plot_grid(Tspline.err.plot, Cspline.err.plot, ncol=2)
ggsave("FigureS6.tiff", plot=last_plot(), dpi=300, height=6, width=9, units="in") # save plot to working directory
